# Supplementary material for: A spherical falling film gas-liquid equilibrator for rapid and continuous measurements of CO2 and other trace gases
Source: PLoS One. 2019 Sep 25;14(9):e0222303. doi: 10.1371/journal.pone.0222303 (PMC6760761; doi:10.1371/journal.pone.0222303)
Supplement: S2 Table — (CSV) [file pone.0222303.s005.csv]

Min	Date	Single CO2	Dual CO2
1	9/28/2017 10:34	187
2	9/28/2017 10:35	187
3	9/28/2017 10:36	187
4	9/28/2017 10:37	187
5	9/28/2017 10:38	187
6	9/28/2017 10:39	187
7	9/28/2017 10:40	187
8	9/28/2017 10:41	187
9	9/28/2017 10:42	188
10	9/28/2017 10:43	188
11	9/28/2017 10:44	188
12	9/28/2017 10:45	188
13	9/28/2017 10:46	188
14	9/28/2017 10:47	188
15	9/28/2017 10:48	188
16	9/28/2017 10:49	188
17	9/28/2017 10:50	188
18	9/28/2017 10:51	188
19	9/28/2017 10:52	189
20	9/28/2017 10:53	189
21	9/28/2017 10:54	990
22	9/28/2017 10:55	1413
23	9/28/2017 10:56	1981
24	9/28/2017 10:57	2434
25	9/28/2017 10:58	2789
26	9/28/2017 10:59	3064
27	9/28/2017 11:00	3291
28	9/28/2017 11:01	3466
29	9/28/2017 11:02	3606
30	9/28/2017 11:03	3719
31	9/28/2017 11:04	3809
32	9/28/2017 11:05	3881
33	9/28/2017 11:06	3941
34	9/28/2017 11:07	3989
35	9/28/2017 11:08	4028
36	9/28/2017 11:09	4059
37	9/28/2017 11:10	4086
38	9/28/2017 11:11	4106
39	9/28/2017 11:12	4123
40	9/28/2017 11:13	4138
41	9/28/2017 11:14	4149
42	9/28/2017 11:15	4158
43	9/28/2017 11:16	4165
44	9/28/2017 11:17	4170
45	9/28/2017 11:18	4173
46	9/28/2017 11:19	4176
47	9/28/2017 11:20	4178
48	9/28/2017 11:21	4178
49	9/28/2017 11:22	4178
50	9/28/2017 11:23	4177
51	9/28/2017 11:24	4174
52	9/28/2017 11:25	4171
53	9/28/2017 11:26	4168
54	9/28/2017 11:27	4165
55	9/28/2017 11:28	4161
56	9/28/2017 11:29	4156
57	9/28/2017 11:30	4151
58	9/28/2017 11:31	4145
59	9/28/2017 11:32	4140
60	9/28/2017 11:33	4133
61	9/28/2017 11:34	4127
62	9/28/2017 11:35	4120
63	9/28/2017 11:36	4113
64	9/28/2017 11:37	4106
65	9/28/2017 11:38	4098
66	9/28/2017 11:39	4089
67	9/28/2017 11:40	4081
68	9/28/2017 11:41	4072
69	9/28/2017 11:42	4063
70	9/28/2017 11:43	4054
71	9/28/2017 11:44	4045
72	9/28/2017 11:45	4036
73	9/28/2017 11:46	4027
74	9/28/2017 11:47	4016
75	9/28/2017 11:48	4007
76	9/28/2017 11:49	3997
77	9/28/2017 11:50	3986
78	9/28/2017 11:51	3976
79	9/28/2017 11:52	3966
80	9/28/2017 11:53	3955
81	9/28/2017 11:54	3945
82	9/28/2017 11:55	3933
83	9/28/2017 11:56	3923
84	9/28/2017 11:57	3912
85	9/28/2017 11:58	3901
86	9/28/2017 11:59	3891
87	9/28/2017 12:00	3880
88	9/28/2017 12:01	3870
89	9/28/2017 12:02	3859
90	9/28/2017 12:03	3849
91	9/28/2017 12:04	3838
92	9/28/2017 12:05	3827
93	9/28/2017 12:06	3817
94	9/28/2017 12:07		3798
95	9/28/2017 12:08		3794
96	9/28/2017 12:09		1001
97	9/28/2017 12:10		1319
98	9/28/2017 12:11		1672
99	9/28/2017 12:12		1973
100	9/28/2017 12:13		2224
101	9/28/2017 12:14		2437
102	9/28/2017 12:15		2614
103	9/28/2017 12:16		2763
104	9/28/2017 12:17		2888
105	9/28/2017 12:18		2991
106	9/28/2017 12:19		3077
107	9/28/2017 12:20		3149
108	9/28/2017 12:21		3209
109	9/28/2017 12:22		3258
110	9/28/2017 12:23		3298
111	9/28/2017 12:24		3331
112	9/28/2017 12:25		3357
113	9/28/2017 12:26		3378
114	9/28/2017 12:27		3395
115	9/28/2017 12:28		3408
116	9/28/2017 12:29		3417
117	9/28/2017 12:30		3424
118	9/28/2017 12:31		3429
119	9/28/2017 12:32		3431
120	9/28/2017 12:33		3432
121	9/28/2017 12:34		3432
122	9/28/2017 12:35		3431
123	9/28/2017 12:36		3428
124	9/28/2017 12:37		3424
125	9/28/2017 12:38		3420
126	9/28/2017 12:39		3415
127	9/28/2017 12:40		3410
128	9/28/2017 12:41		3404
129	9/28/2017 12:42		3398
130	9/28/2017 12:43		3391
131	9/28/2017 12:44		3385
132	9/28/2017 12:45		3378
133	9/28/2017 12:46		3371
134	9/28/2017 12:47		3364
135	9/28/2017 12:48		3357
136	9/28/2017 12:49		3350
137	9/28/2017 12:50		3342
138	9/28/2017 12:51		3335
139	9/28/2017 12:52		3328
140	9/28/2017 12:53		3321
141	9/28/2017 12:54		3313
142	9/28/2017 12:55		3306
143	9/28/2017 12:56		3299
144	9/28/2017 12:57		3291
145	9/28/2017 12:58		3284
146	9/28/2017 12:59		3277
147	9/28/2017 13:00		3270
148	9/28/2017 13:01		3262
149	9/28/2017 13:02		3255
150	9/28/2017 13:03		3248
151	9/28/2017 13:04		3240
152	9/28/2017 13:05		3233
153	9/28/2017 13:06		3226
154	9/28/2017 13:07		3218
