# Supplementary material for: A spherical falling film gas-liquid equilibrator for rapid and continuous measurements of CO2 and other trace gases
Source: PLoS One. 2019 Sep 25;14(9):e0222303. doi: 10.1371/journal.pone.0222303 (PMC6760761; doi:10.1371/journal.pone.0222303)
Supplement: S3 Table — (CSV) [file pone.0222303.s006.csv]

Time	min	8in_CO2	10in_CO2
10/6/2017 9:44	1	355.65
10/6/2017 9:45	2	354.77
10/6/2017 9:46	3	354.12
10/6/2017 9:47	4	353.52
10/6/2017 9:48	5	352.98
10/6/2017 9:49	6	352.53
10/6/2017 9:50	7	352.15
10/6/2017 9:51	8	351.75
10/6/2017 9:52	9	351.39
10/6/2017 9:53	10	351.06
10/6/2017 9:54	11	350.76
10/6/2017 9:55	12	350.41
10/6/2017 9:56	13	350.17
10/6/2017 9:57	14	349.85
10/6/2017 9:58	15	349.58
10/6/2017 9:59	16	349.32
10/6/2017 10:00	17	349.07
10/6/2017 10:01	18	348.99
10/6/2017 10:02	19	348.67
10/6/2017 10:03	20	348.49
10/6/2017 10:04	21	348.16
10/6/2017 10:05	22	350.41
10/6/2017 10:06	23		348.16
10/6/2017 10:07	24		348.06
10/6/2017 10:08	25		347.84
10/6/2017 10:09	26		347.65
10/6/2017 10:10	27		347.32
10/6/2017 10:11	28		347.08
10/6/2017 10:12	29		346.84
10/6/2017 10:13	30		346.61
10/6/2017 10:14	31		346.37
10/6/2017 10:15	32		346.16
10/6/2017 10:16	33		345.93
10/6/2017 10:17	34		345.74
10/6/2017 10:18	35		345.47
10/6/2017 10:19	36		345.23
10/6/2017 10:20	37		345.03
10/6/2017 10:21	38		344.87
10/6/2017 10:22	39		344.66
10/6/2017 10:23	40		344.44
10/6/2017 10:24	41		344.2
10/6/2017 10:25	42		344.02
10/6/2017 10:26	43		343.8
10/6/2017 10:27	44		343.56
10/6/2017 10:28	45		343.47
10/6/2017 10:29	46		343.16
10/6/2017 10:30	47		343.46
10/6/2017 10:31	48	342.84
10/6/2017 10:32	49	343.12
10/6/2017 10:33	50	342.65
10/6/2017 10:34	51	342.17
10/6/2017 10:35	52	341.78
10/6/2017 10:36	53	341.43
10/6/2017 10:37	54	341.1
10/6/2017 10:38	55	340.8
10/6/2017 10:39	56	340.55
10/6/2017 10:40	57	340.35
10/6/2017 10:41	58	340.1
10/6/2017 10:42	59	339.88
10/6/2017 10:43	60	339.66
10/6/2017 10:44	61	339.46
10/6/2017 10:45	62	339.21
10/6/2017 10:46	63	339.04
10/6/2017 10:47	64	338.85
10/6/2017 10:48	65	338.65
10/6/2017 10:49	66	338.47
10/6/2017 10:50	67	338.27
10/6/2017 10:51	68	338.1
10/6/2017 10:52	69	337.98
10/6/2017 10:53	70	337.86
10/6/2017 10:54	71	337.72
10/6/2017 10:55	72	337.47
10/6/2017 10:56	73	337.27
10/6/2017 10:57	74	337.03
10/6/2017 10:58	75	336.88
10/6/2017 10:59	76	336.66
10/6/2017 11:00	77	337.98
10/6/2017 11:01	78		336.55
10/6/2017 11:02	79		336.71
10/6/2017 11:03	80		336.49
10/6/2017 11:04	81		336.61
10/6/2017 11:05	82		336.34
10/6/2017 11:06	83		336.6
10/6/2017 11:07	84		336.02
10/6/2017 11:08	85		335.81
10/6/2017 11:09	86		335.6
10/6/2017 11:10	87		335.37
10/6/2017 11:11	88		335.13
10/6/2017 11:12	89		334.93
10/6/2017 11:13	90		334.73
10/6/2017 11:14	91		334.6
10/6/2017 11:15	92		334.43
10/6/2017 11:16	93		334.19
10/6/2017 11:17	94		333.93
10/6/2017 11:18	95		333.73
10/6/2017 11:19	96		333.62
10/6/2017 11:20	97		333.43
10/6/2017 11:21	98		333.24
10/6/2017 11:22	99		332.99
10/6/2017 11:23	100		332.8
10/6/2017 11:24	101		332.65
10/6/2017 11:25	102		332.62
10/6/2017 11:26	103		332.36
10/6/2017 11:27	104		332.18
10/6/2017 11:28	105		332.01
10/6/2017 11:29	106		331.86
10/6/2017 11:30	107		331.73
10/6/2017 11:31	108		331.46
10/6/2017 11:32	109	331.17
10/6/2017 11:33	110	330.98
10/6/2017 11:34	111	330.73
10/6/2017 11:35	112	330.56
10/6/2017 11:36	113	330.34
10/6/2017 11:37	114	330.07
10/6/2017 11:38	115	329.85
10/6/2017 11:39	116	329.6
10/6/2017 11:40	117	329.46
10/6/2017 11:41	118	329.25
10/6/2017 11:42	119	329.07
10/6/2017 11:43	120	328.94
10/6/2017 11:44	121	328.74
10/6/2017 11:45	122	328.51
10/6/2017 11:46	123	328.34
10/6/2017 11:47	124	328.21
10/6/2017 11:48	125	328.03
10/6/2017 11:49	126	327.86
10/6/2017 11:50	127	327.65
10/6/2017 11:51	128	327.5
10/6/2017 11:52	129	327.37
10/6/2017 11:53	130	327.19
10/6/2017 11:54	131	327.03
10/6/2017 11:55	132	326.87
10/6/2017 11:56	133	326.74
10/6/2017 11:57	134	326.61
10/6/2017 11:58	135	326.5
10/6/2017 11:59	136	326.38
10/6/2017 12:00	137	326.62
10/6/2017 12:01	138		326.31
10/6/2017 12:02	139		326.61
10/6/2017 12:03	140		326.53
10/6/2017 12:04	141		326.1
10/6/2017 12:05	142		325.9
10/6/2017 12:06	143		325.71
10/6/2017 12:07	144		325.56
10/6/2017 12:08	145		325.41
10/6/2017 12:09	146		325.24
10/6/2017 12:10	147		325.03
10/6/2017 12:11	148		324.9
10/6/2017 12:12	149		324.74
10/6/2017 12:13	150		324.55
10/6/2017 12:14	151		324.38
10/6/2017 12:15	152		324.2
10/6/2017 12:16	153		324.01
10/6/2017 12:17	154		323.87
10/6/2017 12:18	155		323.72
10/6/2017 12:19	156		323.54
10/6/2017 12:20	157		323.39
10/6/2017 12:21	158		323.27
10/6/2017 12:22	159		323.06
10/6/2017 12:23	160		322.94
10/6/2017 12:24	161		322.78
10/6/2017 12:25	162		322.62
10/6/2017 12:26	163		322.48
10/6/2017 12:27	164		322.31
10/6/2017 12:28	165		322.12
10/6/2017 12:29	166		322.03
10/6/2017 12:30	167		321.84
10/6/2017 12:31	168		321.72
10/6/2017 12:32	169		321.55
10/6/2017 12:33	170		321.4
10/6/2017 12:34	171		321.25
10/6/2017 12:35	172		321.12
10/6/2017 12:36	173		320.96
10/6/2017 12:37	174		320.82
10/6/2017 12:38	175		320.68
10/6/2017 12:39	176		320.49
10/6/2017 12:40	177		320.34
10/6/2017 12:41	178		320.2
10/6/2017 12:42	179		320.08
10/6/2017 12:43	180		319.9
10/6/2017 12:44	181		319.74
10/6/2017 12:45	182		319.62
10/6/2017 12:46	183		319.47
10/6/2017 12:47	184		319.32
10/6/2017 12:48	185		319.16
10/6/2017 12:49	186		319.02
10/6/2017 12:50	187		318.85
10/6/2017 12:51	188		318.75
10/6/2017 12:52	189		318.57
10/6/2017 12:53	190		318.4
10/6/2017 12:54	191		318.28
10/6/2017 12:55	192		318.1
10/6/2017 12:56	193		317.94
10/6/2017 12:57	194		317.78
10/6/2017 12:58	195		317.62
10/6/2017 12:59	196		317.53
10/6/2017 13:00	197		318.29
10/6/2017 13:01	198	319.37
10/6/2017 13:02	199	319.44
10/6/2017 13:03	200	318.05
10/6/2017 13:04	201	317.53
10/6/2017 13:05	202	317.1
10/6/2017 13:06	203	316.72
10/6/2017 13:07	204	316.43
10/6/2017 13:08	205	316.14
10/6/2017 13:09	206	315.9
10/6/2017 13:10	207	315.67
10/6/2017 13:11	208	315.49
10/6/2017 13:12	209	315.3
10/6/2017 13:13	210	315.21
10/6/2017 13:14	211	315.08
10/6/2017 13:15	212	315.01
10/6/2017 13:16	213	314.82
10/6/2017 13:17	214	314.68
10/6/2017 13:18	215	314.52
10/6/2017 13:19	216	314.35
10/6/2017 13:20	217	314.19
10/6/2017 13:21	218	314.07
10/6/2017 13:22	219	313.94
10/6/2017 13:23	220	313.81
10/6/2017 13:24	221	313.67
10/6/2017 13:25	222	313.56
10/6/2017 13:26	223	313.38
10/6/2017 13:27	224	313.2
10/6/2017 13:28	225	313.01
10/6/2017 13:29	226	314
10/6/2017 13:30	227	313.02
10/6/2017 13:31	228		313.27
10/6/2017 13:32	229		313.12
10/6/2017 13:33	230		312.89
10/6/2017 13:34	231		312.7
10/6/2017 13:35	232		312.5
10/6/2017 13:36	233		312.35
10/6/2017 13:37	234		312.18
10/6/2017 13:38	235		312.04
10/6/2017 13:39	236		311.89
10/6/2017 13:40	237		311.72
10/6/2017 13:41	238		311.56
10/6/2017 13:42	239		311.38
10/6/2017 13:43	240		311.28
10/6/2017 13:44	241		311.14
10/6/2017 13:45	242		311.03
10/6/2017 13:46	243		310.84
10/6/2017 13:47	244		310.67
10/6/2017 13:48	245		310.51
10/6/2017 13:49	246		310.34
10/6/2017 13:50	247		310.2
10/6/2017 13:51	248		310.03
10/6/2017 13:52	249		309.89
10/6/2017 13:53	250		309.72
10/6/2017 13:54	251		309.62
10/6/2017 13:55	252		309.47
10/6/2017 13:56	253		309.33
10/6/2017 13:57	254		309.19
10/6/2017 13:58	255		309.07
10/6/2017 13:59	256		308.93
10/6/2017 14:00	257		309.56
10/6/2017 14:01	258	309.77
10/6/2017 14:02	259	309.32
10/6/2017 14:03	260	308.95
10/6/2017 14:04	261	308.6
10/6/2017 14:05	262	308.42
10/6/2017 14:06	263	308.15
10/6/2017 14:07	264	307.95
10/6/2017 14:08	265	307.7
10/6/2017 14:09	266	307.48
10/6/2017 14:10	267	307.32
10/6/2017 14:11	268	307.14
10/6/2017 14:12	269	306.97
10/6/2017 14:13	270	306.82
10/6/2017 14:14	271	306.65
10/6/2017 14:15	272	306.55
10/6/2017 14:16	273	306.4
10/6/2017 14:17	274	306.26
10/6/2017 14:18	275	306.09
10/6/2017 14:19	276	305.98
10/6/2017 14:20	277	305.82
10/6/2017 14:21	278	305.69
10/6/2017 14:22	279	305.56
10/6/2017 14:23	280	305.41
10/6/2017 14:24	281	305.27
10/6/2017 14:25	282	305.14
10/6/2017 14:26	283	304.99
10/6/2017 14:27	284	304.84
10/6/2017 14:28	285	304.74
10/6/2017 14:29	286	305.07
10/6/2017 14:30	287	304.72
10/6/2017 14:31	288		305.1
10/6/2017 14:32	289		304.42
10/6/2017 14:33	290		304.36
10/6/2017 14:34	291		304.22
10/6/2017 14:35	292		304.09
10/6/2017 14:36	293		303.92
10/6/2017 14:37	294		303.79
10/6/2017 14:38	295		303.63
10/6/2017 14:39	296		303.53
10/6/2017 14:40	297		303.46
10/6/2017 14:41	298		303.3
10/6/2017 14:42	299		303.15
10/6/2017 14:43	300		303.03
10/6/2017 14:44	301		302.93
10/6/2017 14:45	302		302.79
10/6/2017 14:46	303		302.65
10/6/2017 14:47	304		302.56
10/6/2017 14:48	305		302.43
10/6/2017 14:49	306		302.29
10/6/2017 14:50	307		302.18
10/6/2017 14:51	308		302.02
10/6/2017 14:52	309		301.88
10/6/2017 14:53	310		301.74
10/6/2017 14:54	311		301.62
10/6/2017 14:55	312		301.49
10/6/2017 14:56	313		301.35
10/6/2017 14:57	314		301.25
10/6/2017 14:58	315		301.09
10/6/2017 14:59	316		301
10/6/2017 15:00	317		300.89
10/6/2017 15:01	318		300.77
10/6/2017 15:02	319		300.62
10/6/2017 15:03	320		300.49
10/6/2017 15:04	321		300.36
10/6/2017 15:05	322		300.26
10/6/2017 15:06	323		300.14
10/6/2017 15:07	324		300.24
10/6/2017 15:08	325		300.38
10/6/2017 15:09	326	300.55
10/6/2017 15:10	327	300.07
10/6/2017 15:11	328	299.81
10/6/2017 15:12	329	299.6
10/6/2017 15:13	330	299.37
10/6/2017 15:14	331	299.16
10/6/2017 15:15	332	298.98
10/6/2017 15:16	333	298.84
10/6/2017 15:17	334	298.63
10/6/2017 15:18	335	298.55
10/6/2017 15:19	336	298.44
10/6/2017 15:20	337	298.27
10/6/2017 15:21	338	298.11
10/6/2017 15:22	339	297.99
10/6/2017 15:23	340	297.88
10/6/2017 15:24	341	297.73
10/6/2017 15:25	342	297.63
10/6/2017 15:26	343	297.49
10/6/2017 15:27	344	297.4
10/6/2017 15:28	345	297.28
10/6/2017 15:29	346	297.18
10/6/2017 15:30	347	297.5
10/6/2017 15:31	348		296.81
10/6/2017 15:32	349		297.04
10/6/2017 15:33	350		297.05
10/6/2017 15:34	351		296.93
10/6/2017 15:35	352		296.83
10/6/2017 15:36	353		296.72
10/6/2017 15:37	354		296.57
10/6/2017 15:38	355		296.42
10/6/2017 15:39	356		296.27
10/6/2017 15:40	357		296.14
10/6/2017 15:41	358		296.03
10/6/2017 15:42	359		295.9
10/6/2017 15:43	360		295.77
10/6/2017 15:44	361		295.65
10/6/2017 15:45	362		295.53
10/6/2017 15:46	363		295.4
10/6/2017 15:47	364		295.27
10/6/2017 15:48	365		295.14
10/6/2017 15:49	366		295.02
10/6/2017 15:50	367		294.92
10/6/2017 15:51	368		294.8
10/6/2017 15:52	369		294.77
10/6/2017 15:53	370		294.64
10/6/2017 15:54	371		294.55
10/6/2017 15:55	372		294.39
10/6/2017 15:56	373		294.25
10/6/2017 15:57	374		294.11
10/6/2017 15:58	375		294.02
10/6/2017 15:59	376		293.88
10/6/2017 16:00	377		293.75
10/6/2017 16:01	378		293.64
10/6/2017 16:02	379		293.53
10/6/2017 16:03	380		293.4
10/6/2017 16:04	381		293.26
10/6/2017 16:05	382		293.14
10/6/2017 16:06	383		293.06
10/6/2017 16:07	384		292.94
10/6/2017 16:08	385		292.83
10/6/2017 16:09	386		292.67
10/6/2017 16:10	387		292.58
10/6/2017 16:11	388		292.49
10/6/2017 16:12	389		292.41
10/6/2017 16:13	390	294.71
10/6/2017 16:14	391	294.31
10/6/2017 16:15	392	293.57
10/6/2017 16:16	393	293.06
10/6/2017 16:17	394	292.65
10/6/2017 16:18	395	292.39
10/6/2017 16:19	396	292.05
10/6/2017 16:20	397	291.95
10/6/2017 16:21	398	291.72
10/6/2017 16:22	399	291.65
10/6/2017 16:23	400	291.39
10/6/2017 16:24	401	291.31
10/6/2017 16:25	402	291.06
10/6/2017 16:26	403	291.01
10/6/2017 16:27	404	291.02
10/6/2017 16:28	405	290.85
10/6/2017 16:29	406	290.62
10/6/2017 16:30	407	290.47
10/6/2017 16:31	408	290.28
10/6/2017 16:32	409	290.07
10/6/2017 16:33	410	290.26
10/6/2017 16:34	411	290.02
10/6/2017 16:35	412	289.84
10/6/2017 16:36	413	289.78
10/6/2017 16:37	414	289.77
10/6/2017 16:38	415	289.62
10/6/2017 16:39	416	289.76
10/6/2017 16:40	417	289.56
10/6/2017 16:41	418	289.46
10/6/2017 16:42	419	289.33
10/6/2017 16:43	420	289.26
10/6/2017 16:44	421	289.07
10/6/2017 16:45	422	288.88
10/6/2017 16:46	423	288.68
10/6/2017 16:47	424	288.58
10/6/2017 16:48	425	288.49
10/6/2017 16:49	426	288.47
10/6/2017 16:50	427	288.27
10/6/2017 16:51	428	288.15
10/6/2017 16:52	429	288.02
10/6/2017 16:53	430	287.95
10/6/2017 16:54	431	287.94
10/6/2017 16:55	432	287.84
10/6/2017 16:56	433	287.73
10/6/2017 16:57	434	287.68
10/6/2017 16:58	435	288.12
10/6/2017 16:59	436	287.7
10/6/2017 17:00	437	287.67
10/6/2017 17:01	438		286.67
10/6/2017 17:02	439		288.22
10/6/2017 17:03	440		286.86
10/6/2017 17:04	441		286.84
10/6/2017 17:05	442		286.72
10/6/2017 17:06	443		286.66
10/6/2017 17:07	444		286.45
10/6/2017 17:08	445		286.36
10/6/2017 17:09	446		286.25
10/6/2017 17:10	447		286.11
10/6/2017 17:11	448		285.97
10/6/2017 17:12	449		285.81
10/6/2017 17:13	450		285.7
10/6/2017 17:14	451		285.59
10/6/2017 17:15	452		285.46
10/6/2017 17:16	453		285.36
10/6/2017 17:17	454		285.24
10/6/2017 17:18	455		285.14
10/6/2017 17:19	456		285.04
10/6/2017 17:20	457		284.93
10/6/2017 17:21	458		285.4
10/6/2017 17:22	459	296.21
10/6/2017 17:23	460	293.28
10/6/2017 17:24	461	291.18
10/6/2017 17:25	462	290.09
10/6/2017 17:26	463	288.39
10/6/2017 17:27	464	288.15
10/6/2017 17:28	465	286.69
10/6/2017 17:29	466	285.95
10/6/2017 17:30	467	285.35
10/6/2017 17:31	468	285.04
10/6/2017 17:32	469	284.63
10/6/2017 17:33	470	284.4
10/6/2017 17:34	471	284.18
10/6/2017 17:35	472	283.91
10/6/2017 17:36	473	283.63
10/6/2017 17:37	474	283.49
10/6/2017 17:38	475	283.31
10/6/2017 17:39	476	283.25
10/6/2017 17:40	477	283.01
10/6/2017 17:41	478	282.86
10/6/2017 17:42	479	282.65
10/6/2017 17:43	480	282.67
10/6/2017 17:44	481	282.47
10/6/2017 17:45	482	282.41
10/6/2017 17:46	483	282.41
10/6/2017 17:47	484	282.31
10/6/2017 17:48	485	282.19
10/6/2017 17:49	486	282.1
10/6/2017 17:50	487	281.9
10/6/2017 17:51	488	281.87
10/6/2017 17:52	489	281.78
10/6/2017 17:53	490	281.68
10/6/2017 17:54	491	281.46
10/6/2017 17:55	492	281.43
10/6/2017 17:56	493	281.3
10/6/2017 17:57	494	281.14
10/6/2017 17:58	495	281.06
10/6/2017 17:59	496	280.84
10/6/2017 18:00	497	280.69
10/6/2017 18:01	498	280.76
10/6/2017 18:02	499	280.63
10/6/2017 18:03	500	280.48
10/6/2017 18:04	501	280.37
10/6/2017 18:05	502	280.31
10/6/2017 18:06	503	280.18
10/6/2017 18:07	504	280.02
10/6/2017 18:08	505	279.85
10/6/2017 18:09	506	279.77
10/6/2017 18:10	507	279.61
10/6/2017 18:11	508	279.54
10/6/2017 18:12	509	279.48
10/6/2017 18:13	510	279.39
10/6/2017 18:14	511	279.23
10/6/2017 18:15	512	279.1
10/6/2017 18:16	513	279.07
10/6/2017 18:17	514	279.23
10/6/2017 18:18	515	279.06
10/6/2017 18:19	516	278.83
10/6/2017 18:20	517	278.72
10/6/2017 18:21	518	278.58
10/6/2017 18:22	519	278.47
10/6/2017 18:23	520	278.4
10/6/2017 18:24	521	278.31
10/6/2017 18:25	522	278.23
10/6/2017 18:26	523	278.1
10/6/2017 18:27	524	277.96
10/6/2017 18:28	525	277.81
10/6/2017 18:29	526	277.67
10/6/2017 18:30	527	277.58
10/6/2017 18:31	528	277.55
10/6/2017 18:32	529	277.4
10/6/2017 18:33	530	277.28
10/6/2017 18:34	531	277.26
10/6/2017 18:35	532	277.19
10/6/2017 18:36	533	277.13
10/6/2017 18:37	534	276.97
10/6/2017 18:38	535	276.94
10/6/2017 18:39	536	276.78
10/6/2017 18:40	537	276.65
10/6/2017 18:41	538	276.52
10/6/2017 18:42	539	276.44
10/6/2017 18:43	540	276.36
10/6/2017 18:44	541	276.31
10/6/2017 18:45	542	276.2
10/6/2017 18:46	543	276.21
10/6/2017 18:47	544	276.51
10/6/2017 18:48	545	276.35
10/6/2017 18:49	546	276.13
10/6/2017 18:50	547	275.97
10/6/2017 18:51	548	275.89
10/6/2017 18:52	549	275.71
10/6/2017 18:53	550	275.54
10/6/2017 18:54	551	275.58
10/6/2017 18:55	552	275.42
10/6/2017 18:56	553	275.24
10/6/2017 18:57	554	275.28
10/6/2017 18:58	555	275.15
10/6/2017 18:59	556	275.06
10/6/2017 19:00	557	274.93
10/6/2017 19:01	558	274.93
10/6/2017 19:02	559	274.72
10/6/2017 19:03	560	274.57
10/6/2017 19:04	561	274.45
10/6/2017 19:05	562	274.34
10/6/2017 19:06	563	274.15
10/6/2017 19:07	564	274.1
10/6/2017 19:08	565	273.98
10/6/2017 19:09	566	273.84
10/6/2017 19:10	567	273.86
10/6/2017 19:11	568	273.72
10/6/2017 19:12	569	273.59
10/6/2017 19:13	570	273.46
10/6/2017 19:14	571	273.4
10/6/2017 19:15	572	273.32
10/6/2017 19:16	573	273.29
10/6/2017 19:17	574	273.14
10/6/2017 19:18	575	273.01
10/6/2017 19:19	576	272.9
10/6/2017 19:20	577	272.8
10/6/2017 19:21	578	272.74
10/6/2017 19:22	579	272.6
10/6/2017 19:23	580	272.43
10/6/2017 19:24	581	272.41
10/6/2017 19:25	582	272.32
10/6/2017 19:26	583	272.19
10/6/2017 19:27	584	272.1
10/6/2017 19:28	585	272.09
10/6/2017 19:29	586	272.08
10/6/2017 19:30	587	271.98
10/6/2017 19:31	588	271.82
10/6/2017 19:32	589	271.96
10/6/2017 19:33	590	271.85
10/6/2017 19:34	591	271.66
10/6/2017 19:35	592	271.58
10/6/2017 19:36	593	271.72
10/6/2017 19:37	594	271.54
10/6/2017 19:38	595	271.61
10/6/2017 19:39	596	271.6
10/6/2017 19:40	597	271.3
10/6/2017 19:41	598	271.06
10/6/2017 19:42	599	270.93
10/6/2017 19:43	600	270.82
10/6/2017 19:44	601	270.65
10/6/2017 19:45	602	270.54
10/6/2017 19:46	603	270.41
10/6/2017 19:47	604	270.46
10/6/2017 19:48	605	270.37
10/6/2017 19:49	606	270.32
10/6/2017 19:50	607	270.23
10/6/2017 19:51	608	270.09
10/6/2017 19:52	609	269.91
10/6/2017 19:53	610	269.83
10/6/2017 19:54	611	269.88
10/6/2017 19:55	612	269.82
10/6/2017 19:56	613	269.66
10/6/2017 19:57	614	269.58
10/6/2017 19:58	615	269.53
10/6/2017 19:59	616	269.47
10/6/2017 20:00	617	269.28
10/6/2017 20:01	618	269.1
10/6/2017 20:02	619	269.08
10/6/2017 20:03	620	268.97
10/6/2017 20:04	621	268.83
10/6/2017 20:05	622	268.7
10/6/2017 20:06	623	268.66
10/6/2017 20:07	624	268.57
10/6/2017 20:08	625	268.55
10/6/2017 20:09	626	268.29
10/6/2017 20:10	627	268.24
10/6/2017 20:11	628	268.15
10/6/2017 20:12	629	268.05
10/6/2017 20:13	630	267.9
10/6/2017 20:14	631	267.8
10/6/2017 20:15	632	267.82
10/6/2017 20:16	633	267.65
10/6/2017 20:17	634	267.59
10/6/2017 20:18	635	267.49
10/6/2017 20:19	636	267.43
10/6/2017 20:20	637	267.31
10/6/2017 20:21	638	267.21
10/6/2017 20:22	639	267.13
10/6/2017 20:23	640	267.03
10/6/2017 20:24	641	266.93
10/6/2017 20:25	642	266.98
10/6/2017 20:26	643	266.9
10/6/2017 20:27	644	266.75
10/6/2017 20:28	645	266.67
10/6/2017 20:29	646	266.55
10/6/2017 20:30	647	266.46
10/6/2017 20:31	648	266.42
10/6/2017 20:32	649	266.32
10/6/2017 20:33	650	266.2
10/6/2017 20:34	651	266.12
10/6/2017 20:35	652	266.15
10/6/2017 20:36	653	266.02
10/6/2017 20:37	654	265.91
10/6/2017 20:38	655	265.78
10/6/2017 20:39	656	265.64
10/6/2017 20:40	657	265.73
10/6/2017 20:41	658	265.69
10/6/2017 20:42	659	265.62
10/6/2017 20:43	660	265.5
10/6/2017 20:44	661	265.39
10/6/2017 20:45	662	265.28
10/6/2017 20:46	663	265.17
10/6/2017 20:47	664	265.08
10/6/2017 20:48	665	264.94
10/6/2017 20:49	666	264.92
10/6/2017 20:50	667	264.83
10/6/2017 20:51	668	264.75
10/6/2017 20:52	669	264.73
10/6/2017 20:53	670	264.63
10/6/2017 20:54	671	264.48
10/6/2017 20:55	672	264.49
10/6/2017 20:56	673	264.37
10/6/2017 20:57	674	264.27
10/6/2017 20:58	675	264.19
10/6/2017 20:59	676	264.04
10/6/2017 21:00	677	263.99
10/6/2017 21:01	678	263.97
10/6/2017 21:02	679	263.98
10/6/2017 21:03	680	263.9
10/6/2017 21:04	681	263.87
10/6/2017 21:05	682	263.75
10/6/2017 21:06	683	263.83
10/6/2017 21:07	684	263.74
10/6/2017 21:08	685	263.54
10/6/2017 21:09	686	263.59
10/6/2017 21:10	687	263.58
10/6/2017 21:11	688	263.45
10/6/2017 21:12	689	263.3
10/6/2017 21:13	690	263.23
10/6/2017 21:14	691	263.12
10/6/2017 21:15	692	263.22
10/6/2017 21:16	693	263.05
10/6/2017 21:17	694	262.93
10/6/2017 21:18	695	262.75
10/6/2017 21:19	696	262.62
10/6/2017 21:20	697	262.54
10/6/2017 21:21	698	262.4
10/6/2017 21:22	699	262.37
10/6/2017 21:23	700	262.24
10/6/2017 21:24	701	262.2
10/6/2017 21:25	702	262.08
10/6/2017 21:26	703	261.94
10/6/2017 21:27	704	261.77
10/6/2017 21:28	705	261.8
10/6/2017 21:29	706	261.78
10/6/2017 21:30	707	261.73
10/6/2017 21:31	708	261.68
10/6/2017 21:32	709	261.52
10/6/2017 21:33	710	261.35
10/6/2017 21:34	711	261.25
10/6/2017 21:35	712	261.1
10/6/2017 21:36	713	261.08
10/6/2017 21:37	714	260.95
10/6/2017 21:38	715	260.81
10/6/2017 21:39	716	260.67
10/6/2017 21:40	717	260.64
10/6/2017 21:41	718	260.55
10/6/2017 21:42	719	260.52
10/6/2017 21:43	720	260.42
10/6/2017 21:44	721	260.33
10/6/2017 21:45	722	260.38
10/6/2017 21:46	723	260.24
10/6/2017 21:47	724	260.22
10/6/2017 21:48	725	260.16
10/6/2017 21:49	726	260.07
10/6/2017 21:50	727	259.97
10/6/2017 21:51	728	259.94
10/6/2017 21:52	729	259.87
10/6/2017 21:53	730	259.8
10/6/2017 21:54	731	259.79
10/6/2017 21:55	732	259.71
10/6/2017 21:56	733	259.6
10/6/2017 21:57	734	259.5
10/6/2017 21:58	735	259.38
10/6/2017 21:59	736	259.31
10/6/2017 22:00	737	259.33
10/6/2017 22:01	738	259.18
10/6/2017 22:02	739	259.07
10/6/2017 22:03	740	258.98
10/6/2017 22:04	741	258.9
10/6/2017 22:05	742	258.82
10/6/2017 22:06	743	258.74
10/6/2017 22:07	744	258.63
10/6/2017 22:08	745	258.66
10/6/2017 22:09	746	258.56
10/6/2017 22:10	747	258.5
10/6/2017 22:11	748	258.56
10/6/2017 22:12	749	258.47
10/6/2017 22:13	750	258.33
10/6/2017 22:14	751	258.38
10/6/2017 22:15	752	258.41
10/6/2017 22:16	753	258.32
10/6/2017 22:17	754	258.15
10/6/2017 22:18	755	257.96
10/6/2017 22:19	756	257.86
10/6/2017 22:20	757	257.75
10/6/2017 22:21	758	257.63
10/6/2017 22:22	759	257.52
10/6/2017 22:23	760	257.52
10/6/2017 22:24	761	257.62
10/6/2017 22:25	762	257.5
10/6/2017 22:26	763	257.3
10/6/2017 22:27	764	257.26
10/6/2017 22:28	765	257.13
10/6/2017 22:29	766	257.01
10/6/2017 22:30	767	256.87
10/6/2017 22:31	768	256.74
10/6/2017 22:32	769	256.83
10/6/2017 22:33	770	256.74
10/6/2017 22:34	771	256.7
10/6/2017 22:35	772	256.54
10/6/2017 22:36	773	256.47
10/6/2017 22:37	774	256.45
10/6/2017 22:38	775	256.31
10/6/2017 22:39	776	256.2
10/6/2017 22:40	777	256.15
10/6/2017 22:41	778	256.04
10/6/2017 22:42	779	255.91
10/6/2017 22:43	780	255.9
10/6/2017 22:44	781	255.82
10/6/2017 22:45	782	255.68
10/6/2017 22:46	783	255.63
10/6/2017 22:47	784	255.55
10/6/2017 22:48	785	255.58
10/6/2017 22:49	786	255.49
10/6/2017 22:50	787	255.42
10/6/2017 22:51	788	255.3
10/6/2017 22:52	789	255.17
10/6/2017 22:53	790	255.04
10/6/2017 22:54	791	255
10/6/2017 22:55	792	254.86
10/6/2017 22:56	793	254.88
10/6/2017 22:57	794	254.78
10/6/2017 22:58	795	254.79
10/6/2017 22:59	796	254.78
10/6/2017 23:00	797	254.66
10/6/2017 23:01	798	254.58
10/6/2017 23:02	799	254.48
10/6/2017 23:03	800	254.45
10/6/2017 23:04	801	254.52
10/6/2017 23:05	802	254.38
10/6/2017 23:06	803	254.34
10/6/2017 23:07	804	254.34
10/6/2017 23:08	805	254.19
10/6/2017 23:09	806	254.09
10/6/2017 23:10	807	254
10/6/2017 23:11	808	253.91
10/6/2017 23:12	809	253.83
10/6/2017 23:13	810	253.8
10/6/2017 23:14	811	253.84
10/6/2017 23:15	812	253.7
10/6/2017 23:16	813	253.6
10/6/2017 23:17	814	253.52
10/6/2017 23:18	815	253.45
10/6/2017 23:19	816	253.38
10/6/2017 23:20	817	253.31
10/6/2017 23:21	818	253.31
10/6/2017 23:22	819	253.26
10/6/2017 23:23	820	253.21
10/6/2017 23:24	821	253.12
10/6/2017 23:25	822	253.09
10/6/2017 23:26	823	253.01
10/6/2017 23:27	824	253.02
10/6/2017 23:28	825	252.98
10/6/2017 23:29	826	252.89
10/6/2017 23:30	827	252.91
10/6/2017 23:31	828	252.84
10/6/2017 23:32	829	252.78
10/6/2017 23:33	830	252.77
10/6/2017 23:34	831	252.66
10/6/2017 23:35	832	252.6
10/6/2017 23:36	833	252.54
10/6/2017 23:37	834	252.45
10/6/2017 23:38	835	252.41
10/6/2017 23:39	836	252.43
10/6/2017 23:40	837	252.48
10/6/2017 23:41	838	252.42
10/6/2017 23:42	839	252.28
10/6/2017 23:43	840	252.57
10/6/2017 23:44	841	252.41
10/6/2017 23:45	842	252.26
10/6/2017 23:46	843	252.16
10/6/2017 23:47	844	251.99
10/6/2017 23:48	845	251.86
10/6/2017 23:49	846	251.92
10/6/2017 23:50	847	251.9
10/6/2017 23:51	848	251.79
10/6/2017 23:52	849	251.76
10/6/2017 23:53	850	251.79
10/6/2017 23:54	851	251.95
10/6/2017 23:55	852	251.68
10/6/2017 23:56	853	251.52
10/6/2017 23:57	854	251.39
10/6/2017 23:58	855	251.21
10/6/2017 23:59	856	251.1
10/7/2017 0:00	857	251.04
10/7/2017 0:01	858	250.94
10/7/2017 0:02	859	250.82
10/7/2017 0:03	860	250.68
10/7/2017 0:04	861	250.68
10/7/2017 0:05	862	250.57
10/7/2017 0:06	863	250.51
10/7/2017 0:07	864	250.5
10/7/2017 0:08	865	250.39
10/7/2017 0:09	866	250.31
10/7/2017 0:10	867	250.2
10/7/2017 0:11	868	250.13
10/7/2017 0:12	869	250.02
10/7/2017 0:13	870	249.95
10/7/2017 0:14	871	250.15
10/7/2017 0:15	872	249.99
10/7/2017 0:16	873	249.92
10/7/2017 0:17	874	249.98
10/7/2017 0:18	875	249.9
10/7/2017 0:19	876	249.71
10/7/2017 0:20	877	249.59
10/7/2017 0:21	878	249.64
10/7/2017 0:22	879	249.62
10/7/2017 0:23	880	249.53
10/7/2017 0:24	881	249.5
10/7/2017 0:25	882	249.42
10/7/2017 0:26	883	249.3
10/7/2017 0:27	884	249.21
10/7/2017 0:28	885	249.1
10/7/2017 0:29	886	249.23
10/7/2017 0:30	887	249.18
10/7/2017 0:31	888	249.03
10/7/2017 0:32	889	249.02
10/7/2017 0:33	890	248.9
10/7/2017 0:34	891	248.83
10/7/2017 0:35	892	248.73
10/7/2017 0:36	893	248.68
10/7/2017 0:37	894	248.66
10/7/2017 0:38	895	248.68
10/7/2017 0:39	896	248.8
10/7/2017 0:40	897	248.71
10/7/2017 0:41	898	248.53
10/7/2017 0:42	899	248.47
10/7/2017 0:43	900	248.61
10/7/2017 0:44	901	248.69
10/7/2017 0:45	902	248.51
10/7/2017 0:46	903	248.55
10/7/2017 0:47	904	248.39
10/7/2017 0:48	905	248.34
10/7/2017 0:49	906	248.18
10/7/2017 0:50	907	248.11
10/7/2017 0:51	908	248.14
10/7/2017 0:52	909	247.99
10/7/2017 0:53	910	247.84
10/7/2017 0:54	911	247.99
10/7/2017 0:55	912	247.95
10/7/2017 0:56	913	247.79
10/7/2017 0:57	914	247.87
10/7/2017 0:58	915	247.82
10/7/2017 0:59	916	247.68
10/7/2017 1:00	917	247.4
10/7/2017 1:01	918	247.23
10/7/2017 1:02	919	247.02
10/7/2017 1:03	920	247.22
10/7/2017 1:04	921	247.1
10/7/2017 1:05	922	247.21
10/7/2017 1:06	923	247.26
10/7/2017 1:07	924	247.25
10/7/2017 1:08	925	247.19
10/7/2017 1:09	926	246.91
10/7/2017 1:10	927	246.72
10/7/2017 1:11	928	246.74
10/7/2017 1:12	929	246.57
10/7/2017 1:13	930	246.55
10/7/2017 1:14	931	246.52
10/7/2017 1:15	932	246.66
10/7/2017 1:16	933	246.54
10/7/2017 1:17	934	246.52
10/7/2017 1:18	935	246.49
10/7/2017 1:19	936	246.68
10/7/2017 1:20	937	246.42
10/7/2017 1:21	938	246.34
10/7/2017 1:22	939	246.67
10/7/2017 1:23	940	246.45
10/7/2017 1:24	941	246.29
10/7/2017 1:25	942	246.17
10/7/2017 1:26	943	246.14
10/7/2017 1:27	944	245.92
10/7/2017 1:28	945	245.85
10/7/2017 1:29	946	245.81
10/7/2017 1:30	947	245.68
10/7/2017 1:31	948	245.67
10/7/2017 1:32	949	245.61
10/7/2017 1:33	950	245.55
10/7/2017 1:34	951	245.7
10/7/2017 1:35	952	245.71
10/7/2017 1:36	953	245.56
10/7/2017 1:37	954	245.53
10/7/2017 1:38	955	245.52
10/7/2017 1:39	956	245.37
10/7/2017 1:40	957	245.47
10/7/2017 1:41	958	245.31
10/7/2017 1:42	959	245.16
10/7/2017 1:43	960	245.12
10/7/2017 1:44	961	245.01
10/7/2017 1:45	962	244.94
10/7/2017 1:46	963	245.12
10/7/2017 1:47	964	244.9
10/7/2017 1:48	965	244.83
10/7/2017 1:49	966	244.68
10/7/2017 1:50	967	244.54
10/7/2017 1:51	968	244.56
10/7/2017 1:52	969	244.72
10/7/2017 1:53	970	244.74
10/7/2017 1:54	971	244.59
10/7/2017 1:55	972	244.66
10/7/2017 1:56	973	244.91
10/7/2017 1:57	974	244.61
10/7/2017 1:58	975	244.74
10/7/2017 1:59	976	244.59
10/7/2017 2:00	977	244.41
10/7/2017 2:01	978	244.21
10/7/2017 2:02	979	244.06
10/7/2017 2:03	980	244.39
10/7/2017 2:04	981	244.65
10/7/2017 2:05	982	244.4
10/7/2017 2:06	983	244.25
10/7/2017 2:07	984	244.36
10/7/2017 2:08	985	244.1
10/7/2017 2:09	986	243.87
10/7/2017 2:10	987	244.05
10/7/2017 2:11	988	243.9
10/7/2017 2:12	989	243.95
10/7/2017 2:13	990	243.79
10/7/2017 2:14	991	243.61
10/7/2017 2:15	992	243.76
10/7/2017 2:16	993	243.54
10/7/2017 2:17	994	243.78
10/7/2017 2:18	995	243.49
10/7/2017 2:19	996	243.64
10/7/2017 2:20	997	243.44
10/7/2017 2:21	998	243.2
10/7/2017 2:22	999	243.33
10/7/2017 2:23	1000	243.03
10/7/2017 2:24	1001	243.05
10/7/2017 2:25	1002	243.22
10/7/2017 2:26	1003	242.96
10/7/2017 2:27	1004	242.94
10/7/2017 2:28	1005	242.98
10/7/2017 2:29	1006	242.72
10/7/2017 2:30	1007	242.82
10/7/2017 2:31	1008	242.57
10/7/2017 2:32	1009	242.44
10/7/2017 2:33	1010	242.57
10/7/2017 2:34	1011	242.66
10/7/2017 2:35	1012	242.35
10/7/2017 2:36	1013	242.52
10/7/2017 2:37	1014	242.29
10/7/2017 2:38	1015	242.36
10/7/2017 2:39	1016	242.35
10/7/2017 2:40	1017	242.13
10/7/2017 2:41	1018	242.22
10/7/2017 2:42	1019	242.08
10/7/2017 2:43	1020	241.89
10/7/2017 2:44	1021	241.7
10/7/2017 2:45	1022	241.84
10/7/2017 2:46	1023	241.78
10/7/2017 2:47	1024	241.9
10/7/2017 2:48	1025	241.67
10/7/2017 2:49	1026	241.61
10/7/2017 2:50	1027	241.91
10/7/2017 2:51	1028	241.63
10/7/2017 2:52	1029	241.59
10/7/2017 2:53	1030	241.71
10/7/2017 2:54	1031	241.57
10/7/2017 2:55	1032	241.76
10/7/2017 2:56	1033	241.69
10/7/2017 2:57	1034	241.64
10/7/2017 2:58	1035	241.36
10/7/2017 2:59	1036	241.69
10/7/2017 3:00	1037	241.35
10/7/2017 3:01	1038	241.1
10/7/2017 3:02	1039	240.93
10/7/2017 3:03	1040	241
10/7/2017 3:04	1041	240.82
10/7/2017 3:05	1042	240.79
10/7/2017 3:06	1043	240.89
10/7/2017 3:07	1044	240.8
10/7/2017 3:08	1045	240.63
10/7/2017 3:09	1046	240.68
10/7/2017 3:10	1047	240.63
10/7/2017 3:11	1048	240.6
10/7/2017 3:12	1049	240.55
10/7/2017 3:13	1050	240.37
10/7/2017 3:14	1051	240.16
10/7/2017 3:15	1052	240.34
10/7/2017 3:16	1053	240.2
10/7/2017 3:17	1054	240.33
10/7/2017 3:18	1055	240.59
10/7/2017 3:19	1056	240.45
10/7/2017 3:20	1057	240.32
10/7/2017 3:21	1058	240.21
10/7/2017 3:22	1059	240.1
10/7/2017 3:23	1060	239.9
10/7/2017 3:24	1061	240.14
10/7/2017 3:25	1062	240.01
10/7/2017 3:26	1063	239.74
10/7/2017 3:27	1064	239.63
10/7/2017 3:28	1065	239.46
10/7/2017 3:29	1066	239.47
10/7/2017 3:30	1067	239.32
10/7/2017 3:31	1068	239.42
10/7/2017 3:32	1069	239.47
10/7/2017 3:33	1070	239.47
10/7/2017 3:34	1071	239.35
10/7/2017 3:35	1072	239.39
10/7/2017 3:36	1073	239.33
10/7/2017 3:37	1074	239.5
10/7/2017 3:38	1075	239.49
10/7/2017 3:39	1076	239.31
10/7/2017 3:40	1077	239.14
10/7/2017 3:41	1078	238.96
10/7/2017 3:42	1079	238.82
10/7/2017 3:43	1080	238.97
10/7/2017 3:44	1081	238.92
10/7/2017 3:45	1082	239.04
10/7/2017 3:46	1083	239.07
10/7/2017 3:47	1084	239.23
10/7/2017 3:48	1085	238.99
10/7/2017 3:49	1086	238.75
10/7/2017 3:50	1087	238.93
10/7/2017 3:51	1088	239
10/7/2017 3:52	1089	238.68
10/7/2017 3:53	1090	238.54
10/7/2017 3:54	1091	238.58
10/7/2017 3:55	1092	238.87
10/7/2017 3:56	1093	238.75
10/7/2017 3:57	1094	238.75
10/7/2017 3:58	1095	238.47
10/7/2017 3:59	1096	238.71
10/7/2017 4:00	1097	238.69
10/7/2017 4:01	1098	238.44
10/7/2017 4:02	1099	238.13
10/7/2017 4:03	1100	237.95
10/7/2017 4:04	1101	237.76
10/7/2017 4:05	1102	237.98
10/7/2017 4:06	1103	238.17
10/7/2017 4:07	1104	237.95
10/7/2017 4:08	1105	237.86
10/7/2017 4:09	1106	237.64
10/7/2017 4:10	1107	237.61
10/7/2017 4:11	1108	237.77
10/7/2017 4:12	1109	237.61
10/7/2017 4:13	1110	237.84
10/7/2017 4:14	1111	237.7
10/7/2017 4:15	1112	237.46
10/7/2017 4:16	1113	237.34
10/7/2017 4:17	1114	237.36
10/7/2017 4:18	1115	237.19
10/7/2017 4:19	1116	237.29
10/7/2017 4:20	1117	237.41
10/7/2017 4:21	1118	237.17
10/7/2017 4:22	1119	236.94
10/7/2017 4:23	1120	237.11
10/7/2017 4:24	1121	236.97
10/7/2017 4:25	1122	237.1
10/7/2017 4:26	1123	237.13
10/7/2017 4:27	1124	236.83
10/7/2017 4:28	1125	236.59
10/7/2017 4:29	1126	236.49
10/7/2017 4:30	1127	236.35
10/7/2017 4:31	1128	236.27
10/7/2017 4:32	1129	236.3
10/7/2017 4:33	1130	236.33
10/7/2017 4:34	1131	236.23
10/7/2017 4:35	1132	236.07
10/7/2017 4:36	1133	236.1
10/7/2017 4:37	1134	235.94
10/7/2017 4:38	1135	235.94
10/7/2017 4:39	1136	236.06
10/7/2017 4:40	1137	235.93
10/7/2017 4:41	1138	235.91
10/7/2017 4:42	1139	235.78
10/7/2017 4:43	1140	235.89
10/7/2017 4:44	1141	235.83
10/7/2017 4:45	1142	235.7
10/7/2017 4:46	1143	235.65
10/7/2017 4:47	1144	235.7
10/7/2017 4:48	1145	235.58
10/7/2017 4:49	1146	235.71
10/7/2017 4:50	1147	235.53
10/7/2017 4:51	1148	235.51
10/7/2017 4:52	1149	235.84
10/7/2017 4:53	1150	235.59
10/7/2017 4:54	1151	235.52
10/7/2017 4:55	1152	235.34
10/7/2017 4:56	1153	235.2
10/7/2017 4:57	1154	235.51
10/7/2017 4:58	1155	235.55
10/7/2017 4:59	1156	235.63
10/7/2017 5:00	1157	235.5
10/7/2017 5:01	1158	235.56
10/7/2017 5:02	1159	235.41
10/7/2017 5:03	1160	235.17
10/7/2017 5:04	1161	235.05
10/7/2017 5:05	1162	235.3
10/7/2017 5:06	1163	235.19
10/7/2017 5:07	1164	235
10/7/2017 5:08	1165	234.88
10/7/2017 5:09	1166	235.07
10/7/2017 5:10	1167	235.08
10/7/2017 5:11	1168	234.87
10/7/2017 5:12	1169	234.67
10/7/2017 5:13	1170	234.57
10/7/2017 5:14	1171	234.42
10/7/2017 5:15	1172	234.77
10/7/2017 5:16	1173	234.62
10/7/2017 5:17	1174	234.75
10/7/2017 5:18	1175	234.89
10/7/2017 5:19	1176	234.88
10/7/2017 5:20	1177	234.83
10/7/2017 5:21	1178	234.58
10/7/2017 5:22	1179	234.45
10/7/2017 5:23	1180	234.27
10/7/2017 5:24	1181	234.16
10/7/2017 5:25	1182	234.13
10/7/2017 5:26	1183	234.23
10/7/2017 5:27	1184	233.92
10/7/2017 5:28	1185	234.15
10/7/2017 5:29	1186	234.14
10/7/2017 5:30	1187	234.26
10/7/2017 5:31	1188	233.89
10/7/2017 5:32	1189	233.71
10/7/2017 5:33	1190	233.65
10/7/2017 5:34	1191	233.72
10/7/2017 5:35	1192	233.69
10/7/2017 5:36	1193	233.49
10/7/2017 5:37	1194	233.17
10/7/2017 5:38	1195	233.27
10/7/2017 5:39	1196	233.79
10/7/2017 5:40	1197	233.9
10/7/2017 5:41	1198	233.7
10/7/2017 5:42	1199	233.45
10/7/2017 5:43	1200	233.81
10/7/2017 5:44	1201	233.58
10/7/2017 5:45	1202	233.59
10/7/2017 5:46	1203	233.49
10/7/2017 5:47	1204	233.62
10/7/2017 5:48	1205	233.63
10/7/2017 5:49	1206	233.47
10/7/2017 5:50	1207	233.61
10/7/2017 5:51	1208	233.51
10/7/2017 5:52	1209	233.23
10/7/2017 5:53	1210	233.36
10/7/2017 5:54	1211	233.41
10/7/2017 5:55	1212	232.97
10/7/2017 5:56	1213	233.2
10/7/2017 5:57	1214	233.17
10/7/2017 5:58	1215	233
10/7/2017 5:59	1216	232.87
10/7/2017 6:00	1217	233.05
10/7/2017 6:01	1218	232.81
10/7/2017 6:02	1219	232.89
10/7/2017 6:03	1220	232.94
10/7/2017 6:04	1221	232.79
10/7/2017 6:05	1222	232.45
10/7/2017 6:06	1223	232.59
10/7/2017 6:07	1224	232.59
10/7/2017 6:08	1225	232.62
10/7/2017 6:09	1226	232.65
10/7/2017 6:10	1227	232.37
10/7/2017 6:11	1228	232.21
10/7/2017 6:12	1229	232.01
10/7/2017 6:13	1230	231.8
10/7/2017 6:14	1231	231.75
10/7/2017 6:15	1232	231.83
10/7/2017 6:16	1233	231.96
10/7/2017 6:17	1234	232.19
10/7/2017 6:18	1235	231.92
10/7/2017 6:19	1236	232.24
10/7/2017 6:20	1237	232.32
10/7/2017 6:21	1238	231.95
10/7/2017 6:22	1239	231.66
10/7/2017 6:23	1240	231.85
10/7/2017 6:24	1241	231.79
10/7/2017 6:25	1242	231.85
10/7/2017 6:26	1243	231.96
10/7/2017 6:27	1244	231.7
10/7/2017 6:28	1245	231.79
10/7/2017 6:29	1246	231.91
10/7/2017 6:30	1247	231.56
10/7/2017 6:31	1248	231.69
10/7/2017 6:32	1249	231.51
10/7/2017 6:33	1250	231.74
10/7/2017 6:34	1251	231.57
10/7/2017 6:35	1252	231.35
10/7/2017 6:36	1253	231.11
10/7/2017 6:37	1254	231.08
10/7/2017 6:38	1255	231.42
10/7/2017 6:39	1256	231.7
10/7/2017 6:40	1257	231.57
10/7/2017 6:41	1258	231.27
10/7/2017 6:42	1259	231.57
10/7/2017 6:43	1260	231.35
10/7/2017 6:44	1261	231.37
10/7/2017 6:45	1262	231.29
10/7/2017 6:46	1263	231.29
10/7/2017 6:47	1264	231.45
10/7/2017 6:48	1265	231.2
10/7/2017 6:49	1266	230.81
10/7/2017 6:50	1267	231.18
10/7/2017 6:51	1268	230.87
10/7/2017 6:52	1269	230.67
10/7/2017 6:53	1270	230.49
10/7/2017 6:54	1271	230.78
10/7/2017 6:55	1272	230.78
10/7/2017 6:56	1273	230.57
10/7/2017 6:57	1274	230.74
10/7/2017 6:58	1275	230.85
10/7/2017 6:59	1276	230.58
10/7/2017 7:00	1277	230.29
10/7/2017 7:01	1278	230.13
10/7/2017 7:02	1279	230.54
10/7/2017 7:03	1280	230.28
10/7/2017 7:04	1281	230.06
10/7/2017 7:05	1282	229.9
10/7/2017 7:06	1283	230.22
10/7/2017 7:07	1284	229.97
10/7/2017 7:08	1285	230.19
10/7/2017 7:09	1286	230.31
10/7/2017 7:10	1287	230.07
10/7/2017 7:11	1288	230.2
10/7/2017 7:12	1289	230.3
10/7/2017 7:13	1290	230.39
10/7/2017 7:14	1291	230.73
10/7/2017 7:15	1292	230.4
10/7/2017 7:16	1293	230.34
10/7/2017 7:17	1294	230.06
10/7/2017 7:18	1295	229.81
10/7/2017 7:19	1296	229.71
10/7/2017 7:20	1297	229.51
10/7/2017 7:21	1298	229.42
10/7/2017 7:22	1299	229.3
10/7/2017 7:23	1300	229.35
10/7/2017 7:24	1301	229.63
10/7/2017 7:25	1302	229.46
10/7/2017 7:26	1303	229.54
10/7/2017 7:27	1304	229.78
10/7/2017 7:28	1305	229.69
10/7/2017 7:29	1306	229.43
10/7/2017 7:30	1307	229.54
10/7/2017 7:31	1308	229.78
10/7/2017 7:32	1309	229.55
10/7/2017 7:33	1310	229.39
10/7/2017 7:34	1311	229.48
10/7/2017 7:35	1312	229.8
10/7/2017 7:36	1313	229.66
10/7/2017 7:37	1314	229.28
10/7/2017 7:38	1315	229.32
10/7/2017 7:39	1316	229.37
10/7/2017 7:40	1317	229.15
10/7/2017 7:41	1318	228.88
10/7/2017 7:42	1319	229.22
10/7/2017 7:43	1320	228.88
10/7/2017 7:44	1321	228.95
10/7/2017 7:45	1322	228.75
10/7/2017 7:46	1323	228.49
10/7/2017 7:47	1324	228.89
10/7/2017 7:48	1325	229.2
10/7/2017 7:49	1326	229.09
10/7/2017 7:50	1327	228.68
10/7/2017 7:51	1328	228.99
10/7/2017 7:52	1329	228.64
10/7/2017 7:53	1330	228.97
10/7/2017 7:54	1331	228.82
10/7/2017 7:55	1332	228.79
10/7/2017 7:56	1333	228.87
10/7/2017 7:57	1334	228.94
10/7/2017 7:58	1335	228.68
10/7/2017 7:59	1336	228.62
10/7/2017 8:00	1337	228.7
10/7/2017 8:01	1338	228.66
10/7/2017 8:02	1339	228.21
10/7/2017 8:03	1340	228.05
10/7/2017 8:04	1341	228.58
10/7/2017 8:05	1342	228.45
10/7/2017 8:06	1343	228.35
10/7/2017 8:07	1344	227.91
10/7/2017 8:08	1345	228.03
10/7/2017 8:09	1346	228.02
10/7/2017 8:10	1347	228.05
10/7/2017 8:11	1348	227.77
10/7/2017 8:12	1349	227.69
10/7/2017 8:13	1350	227.37
10/7/2017 8:14	1351	227.19
10/7/2017 8:15	1352	227.45
10/7/2017 8:16	1353	227.22
10/7/2017 8:17	1354	227.51
10/7/2017 8:18	1355	227.66
10/7/2017 8:19	1356	227.7
10/7/2017 8:20	1357	227.44
10/7/2017 8:21	1358	227.06
10/7/2017 8:22	1359	227.4
10/7/2017 8:23	1360	226.97
10/7/2017 8:24	1361	227.21
10/7/2017 8:25	1362	226.88
10/7/2017 8:26	1363	226.62
10/7/2017 8:27	1364	226.51
10/7/2017 8:28	1365	226.28
10/7/2017 8:29	1366	226.36
10/7/2017 8:30	1367	226.44
10/7/2017 8:31	1368	226.66
10/7/2017 8:32	1369	226.81
10/7/2017 8:33	1370	226.82
10/7/2017 8:34	1371	226.61
10/7/2017 8:35	1372	226.3
10/7/2017 8:36	1373	226.1
10/7/2017 8:37	1374	225.85
10/7/2017 8:38	1375	226.07
10/7/2017 8:39	1376	226
10/7/2017 8:40	1377	226.09
10/7/2017 8:41	1378	225.88
10/7/2017 8:42	1379	225.93
10/7/2017 8:43	1380	225.96
10/7/2017 8:44	1381	225.91
10/7/2017 8:45	1382	225.62
10/7/2017 8:46	1383	225.47
10/7/2017 8:47	1384	225.53
10/7/2017 8:48	1385	225.51
10/7/2017 8:49	1386	225.41
10/7/2017 8:50	1387	225.46
10/7/2017 8:51	1388	225.31
10/7/2017 8:52	1389	225.41
10/7/2017 8:53	1390	225.13
10/7/2017 8:54	1391	225.31
10/7/2017 8:55	1392	225.09
10/7/2017 8:56	1393	224.89
10/7/2017 8:57	1394	224.87
10/7/2017 8:58	1395	224.97
10/7/2017 8:59	1396	224.84
10/7/2017 9:00	1397	224.95
10/7/2017 9:01	1398	224.85
10/7/2017 9:02	1399	225.05
10/7/2017 9:03	1400	225.12
10/7/2017 9:04	1401	224.82
10/7/2017 9:05	1402	224.65
10/7/2017 9:06	1403	224.54
10/7/2017 9:07	1404	224.42
10/7/2017 9:08	1405	224.32
10/7/2017 9:09	1406	224.47
10/7/2017 9:10	1407	224.59
10/7/2017 9:11	1408	224.44
10/7/2017 9:12	1409	224.79
10/7/2017 9:13	1410	224.65
10/7/2017 9:14	1411	224.51
10/7/2017 9:15	1412	224.43
10/7/2017 9:16	1413	224.63
10/7/2017 9:17	1414	224.58
10/7/2017 9:18	1415	224.52
10/7/2017 9:19	1416	224.42
10/7/2017 9:20	1417	224.13
10/7/2017 9:21	1418	224.1
10/7/2017 9:22	1419	223.87
10/7/2017 9:23	1420	223.87
10/7/2017 9:24	1421	224.04
10/7/2017 9:25	1422	224.12
10/7/2017 9:26	1423	224.04
10/7/2017 9:27	1424	224.17
10/7/2017 9:28	1425	223.99
10/7/2017 9:29	1426	223.74
10/7/2017 9:30	1427	224.01
10/7/2017 9:31	1428	223.89
10/7/2017 9:32	1429	224.04
10/7/2017 9:33	1430	223.66
10/7/2017 9:34	1431	223.43
10/7/2017 9:35	1432	223.55
10/7/2017 9:36	1433	223.65
10/7/2017 9:37	1434	223.4
10/7/2017 9:38	1435	223.49
10/7/2017 9:39	1436	223.44
10/7/2017 9:40	1437	223.21
10/7/2017 9:41	1438	223.28
10/7/2017 9:42	1439	223.2
10/7/2017 9:43	1440	223.23
10/7/2017 9:44	1441	223.28
10/7/2017 9:45	1442	223.21
10/7/2017 9:46	1443	223.16
10/7/2017 9:47	1444	223.14
10/7/2017 9:48	1445	223.04
10/7/2017 9:49	1446	223.31
10/7/2017 9:50	1447	223.38
10/7/2017 9:51	1448	223.26
10/7/2017 9:52	1449	223
10/7/2017 9:53	1450	222.95
10/7/2017 9:54	1451	222.79
10/7/2017 9:55	1452	222.61
10/7/2017 9:56	1453	222.37
10/7/2017 9:57	1454	222.38
10/7/2017 9:58	1455	222.35
10/7/2017 9:59	1456	222.68
10/7/2017 10:00	1457	222.43
10/7/2017 10:01	1458	222.39
10/7/2017 10:02	1459	222.38
10/7/2017 10:03	1460	222.37
10/7/2017 10:04	1461	222.18
10/7/2017 10:05	1462	222.2
10/7/2017 10:06	1463	221.94
10/7/2017 10:07	1464	222.01
10/7/2017 10:08	1465	221.85
10/7/2017 10:09	1466	222
10/7/2017 10:10	1467	222.16
10/7/2017 10:11	1468	221.98
10/7/2017 10:12	1469	221.7
10/7/2017 10:13	1470	221.55
10/7/2017 10:14	1471	221.61
10/7/2017 10:15	1472	221.71
10/7/2017 10:16	1473	221.82
10/7/2017 10:17	1474	221.88
10/7/2017 10:18	1475	221.73
10/7/2017 10:19	1476	221.89
10/7/2017 10:20	1477	221.56
10/7/2017 10:21	1478	221.63
10/7/2017 10:22	1479	221.62
10/7/2017 10:23	1480	221.28
10/7/2017 10:24	1481	221.04
10/7/2017 10:25	1482	220.93
10/7/2017 10:26	1483	221.17
10/7/2017 10:27	1484	221.2
10/7/2017 10:28	1485	221.32
10/7/2017 10:29	1486	221.01
10/7/2017 10:30	1487	220.87
10/7/2017 10:31	1488	221.03
10/7/2017 10:32	1489	220.91
10/7/2017 10:32	1490	220.74
10/7/2017 10:33	1491	220.52
10/7/2017 10:34	1492	220.57
10/7/2017 10:35	1493	220.49
10/7/2017 10:36	1494	220.56
10/7/2017 10:37	1495	220.82
10/7/2017 10:38	1496	220.9
10/7/2017 10:39	1497	220.77
10/7/2017 10:40	1498	220.79
10/7/2017 10:41	1499	220.67
10/7/2017 10:42	1500	220.4
10/7/2017 10:43	1501	220.32
10/7/2017 10:44	1502	220.46
10/7/2017 10:45	1503	220.41
10/7/2017 10:46	1504	220.43
10/7/2017 10:47	1505	220.24
10/7/2017 10:48	1506	220.35
10/7/2017 10:49	1507	220.03
10/7/2017 10:50	1508	220.09
10/7/2017 10:51	1509	220.34
10/7/2017 10:52	1510	220.17
10/7/2017 10:53	1511	220.19
10/7/2017 10:54	1512	219.99
10/7/2017 10:55	1513	220.15
10/7/2017 10:56	1514	219.98
10/7/2017 10:57	1515	220.04
10/7/2017 10:58	1516	219.83
10/7/2017 10:59	1517	219.71
10/7/2017 11:00	1518	219.85
10/7/2017 11:01	1519	219.52
10/7/2017 11:02	1520	219.34
10/7/2017 11:03	1521	219.51
10/7/2017 11:04	1522	219.26
10/7/2017 11:05	1523	219.26
10/7/2017 11:06	1524	219.19
10/7/2017 11:07	1525	219.21
10/7/2017 11:08	1526	219.3
10/7/2017 11:09	1527	219.03
10/7/2017 11:10	1528	219.13
10/7/2017 11:11	1529	219.15
10/7/2017 11:12	1530	219.29
10/7/2017 11:13	1531	219.11
10/7/2017 11:14	1532	218.88
10/7/2017 11:15	1533	219.01
10/7/2017 11:16	1534	218.81
10/7/2017 11:17	1535	219.09
10/7/2017 11:18	1536	219.09
10/7/2017 11:19	1537	218.97
10/7/2017 11:20	1538	219.18
10/7/2017 11:21	1539	219.11
10/7/2017 11:22	1540	218.85
10/7/2017 11:23	1541	218.91
10/7/2017 11:24	1542	218.64
10/7/2017 11:25	1543	218.76
10/7/2017 11:26	1544	218.7
10/7/2017 11:27	1545	218.73
10/7/2017 11:28	1546	218.51
10/7/2017 11:29	1547	218.57
10/7/2017 11:30	1548	218.75
10/7/2017 11:31	1549	218.65
10/7/2017 11:32	1550	218.81
10/7/2017 11:33	1551	218.7
10/7/2017 11:34	1552	218.49
10/7/2017 11:35	1553	218.29
10/7/2017 11:36	1554	218.2
10/7/2017 11:37	1555	218.27
10/7/2017 11:38	1556	218.17
10/7/2017 11:39	1557	218.21
10/7/2017 11:40	1558	217.98
10/7/2017 11:41	1559	218.14
10/7/2017 11:42	1560	217.92
10/7/2017 11:43	1561	218.04
10/7/2017 11:44	1562	218.1
10/7/2017 11:45	1563	218.02
10/7/2017 11:46	1564	217.78
10/7/2017 11:47	1565	217.53
10/7/2017 11:48	1566	217.39
10/7/2017 11:49	1567	217.4
10/7/2017 11:50	1568	217.24
10/7/2017 11:51	1569	217.15
10/7/2017 11:52	1570	217.14
10/7/2017 11:53	1571	217.41
10/7/2017 11:54	1572	217.47
10/7/2017 11:55	1573	217.54
10/7/2017 11:56	1574	217.35
10/7/2017 11:57	1575	217.32
10/7/2017 11:58	1576	217.5
10/7/2017 11:59	1577	217.46
10/7/2017 12:00	1578	217.36
10/7/2017 12:01	1579	217.19
10/7/2017 12:02	1580	217.03
10/7/2017 12:03	1581	216.91
10/7/2017 12:04	1582	217.05
10/7/2017 12:05	1583	216.98
10/7/2017 12:06	1584	217.01
10/7/2017 12:07	1585	216.84
10/7/2017 12:08	1586	216.73
10/7/2017 12:09	1587	216.8
10/7/2017 12:10	1588	216.81
10/7/2017 12:11	1589	216.76
10/7/2017 12:12	1590	217.04
10/7/2017 12:13	1591	216.96
10/7/2017 12:14	1592	217.23
10/7/2017 12:15	1593	216.91
10/7/2017 12:16	1594	216.97
10/7/2017 12:17	1595	216.81
10/7/2017 12:18	1596	216.78
10/7/2017 12:19	1597	216.79
10/7/2017 12:20	1598	216.75
10/7/2017 12:21	1599	216.63
10/7/2017 12:22	1600	216.75
10/7/2017 12:23	1601	216.42
10/7/2017 12:24	1602	216.3
10/7/2017 12:25	1603	216.1
10/7/2017 12:26	1604	216.24
10/7/2017 12:27	1605	216.33
10/7/2017 12:28	1606	216.35
10/7/2017 12:29	1607	216.09
10/7/2017 12:30	1608	216.25
10/7/2017 12:31	1609	216.16
10/7/2017 12:32	1610	215.95
10/7/2017 12:33	1611	215.96
10/7/2017 12:34	1612	216.07
10/7/2017 12:35	1613	215.95
10/7/2017 12:36	1614	215.94
10/7/2017 12:37	1615	216.16
10/7/2017 12:38	1616	216.02
10/7/2017 12:39	1617	216.02
10/7/2017 12:40	1618	215.83
10/7/2017 12:41	1619	215.71
10/7/2017 12:42	1620	215.6
10/7/2017 12:43	1621	215.94
10/7/2017 12:44	1622	215.68
10/7/2017 12:45	1623	215.75
10/7/2017 12:46	1624	215.97
10/7/2017 12:47	1625	215.8
10/7/2017 12:48	1626	215.71
10/7/2017 12:49	1627	215.61
10/7/2017 12:50	1628	215.4
10/7/2017 12:51	1629	215.56
10/7/2017 12:52	1630	215.72
10/7/2017 12:53	1631	215.46
10/7/2017 12:54	1632	215.28
10/7/2017 12:55	1633	215.31
10/7/2017 12:56	1634	215.52
10/7/2017 12:57	1635	215.34
10/7/2017 12:58	1636	215.11
10/7/2017 12:59	1637	215.36
10/7/2017 13:00	1638	215.4
10/7/2017 13:01	1639	215.38
10/7/2017 13:02	1640	215.23
10/7/2017 13:03	1641	215.15
10/7/2017 13:04	1642	214.93
10/7/2017 13:05	1643	214.94
10/7/2017 13:06	1644	215
10/7/2017 13:07	1645	215
10/7/2017 13:08	1646	214.83
10/7/2017 13:09	1647	214.98
10/7/2017 13:10	1648	214.79
10/7/2017 13:11	1649	214.87
10/7/2017 13:12	1650	214.69
10/7/2017 13:13	1651	214.92
10/7/2017 13:14	1652	214.87
10/7/2017 13:15	1653	214.69
10/7/2017 13:16	1654	214.51
10/7/2017 13:17	1655	214.55
10/7/2017 13:18	1656	214.37
10/7/2017 13:19	1657	214.64
10/7/2017 13:20	1658	214.69
10/7/2017 13:21	1659	214.6
10/7/2017 13:22	1660	214.49
10/7/2017 13:23	1661	214.57
10/7/2017 13:24	1662	214.7
10/7/2017 13:25	1663	214.41
10/7/2017 13:26	1664	214.15
10/7/2017 13:27	1665	214.43
10/7/2017 13:28	1666	214.66
10/7/2017 13:29	1667	214.34
10/7/2017 13:30	1668	214.12
10/7/2017 13:31	1669	214.07
10/7/2017 13:32	1670	214.25
10/7/2017 13:33	1671	214.28
10/7/2017 13:34	1672	214.4
10/7/2017 13:35	1673	214.33
10/7/2017 13:36	1674	214.12
10/7/2017 13:37	1675	214.06
10/7/2017 13:38	1676	213.83
10/7/2017 13:39	1677	214.15
10/7/2017 13:40	1678	214.09
10/7/2017 13:41	1679	213.95
10/7/2017 13:42	1680	213.64
10/7/2017 13:43	1681	213.68
10/7/2017 13:44	1682	213.8
10/7/2017 13:45	1683	213.73
10/7/2017 13:46	1684	213.67
10/7/2017 13:47	1685	213.57
10/7/2017 13:48	1686	213.83
10/7/2017 13:49	1687	213.72
10/7/2017 13:50	1688	213.47
10/7/2017 13:51	1689	213.61
10/7/2017 13:52	1690	213.64
10/7/2017 13:53	1691	213.7
10/7/2017 13:54	1692	213.43
10/7/2017 13:55	1693	213.19
10/7/2017 13:56	1694	213.03
10/7/2017 13:57	1695	213.11
10/7/2017 13:58	1696	213.11
10/7/2017 13:59	1697	212.97
10/7/2017 14:00	1698	213.1
10/7/2017 14:01	1699	213.17
10/7/2017 14:02	1700	212.91
10/7/2017 14:03	1701	212.79
10/7/2017 14:04	1702	212.96
10/7/2017 14:05	1703	212.76
10/7/2017 14:06	1704	212.94
10/7/2017 14:07	1705	212.82
10/7/2017 14:08	1706	212.52
10/7/2017 14:09	1707	212.34
10/7/2017 14:10	1708	212.48
10/7/2017 14:11	1709	212.67
10/7/2017 14:12	1710	212.74
10/7/2017 14:13	1711	212.58
10/7/2017 14:14	1712	213.14
10/7/2017 14:15	1713	213.52
10/7/2017 14:16	1714		211.85
10/7/2017 14:17	1715		212.13
10/7/2017 14:18	1716		212.36
10/7/2017 14:19	1717		212.05
10/7/2017 14:20	1718		212.06
10/7/2017 14:21	1719		212
10/7/2017 14:22	1720		211.91
10/7/2017 14:23	1721		211.89
10/7/2017 14:24	1722		211.79
10/7/2017 14:25	1723		211.79
10/7/2017 14:26	1724		211.71
10/7/2017 14:27	1725		211.68
10/7/2017 14:28	1726		211.59
10/7/2017 14:29	1727		211.62
10/7/2017 14:30	1728		211.64
10/7/2017 14:31	1729		211.58
10/7/2017 14:32	1730		211.46
10/7/2017 14:33	1731		212.02
10/7/2017 14:34	1732		211.49
10/7/2017 14:35	1733		212.12
10/7/2017 14:40	1738		211.42
10/7/2017 14:41	1739		211.37
10/7/2017 14:42	1740		211.51
10/7/2017 14:43	1741		211.62
10/7/2017 14:44	1742		211.41
10/7/2017 14:45	1743		211.48
10/7/2017 14:46	1744		218.1
10/7/2017 14:47	1745	216.36
10/7/2017 14:48	1746	215.02
10/7/2017 14:49	1747	213.99
10/7/2017 14:50	1748	213.16
10/7/2017 14:51	1749	212.67
10/7/2017 14:52	1750	212.05
10/7/2017 14:53	1751	211.55
10/7/2017 14:54	1752	211.27
10/7/2017 14:55	1753	210.86
10/7/2017 14:56	1754	210.8
10/7/2017 14:57	1755	210.55
10/7/2017 14:58	1756	210.29
10/7/2017 14:59	1757	210.05
10/7/2017 15:00	1758	209.88
10/7/2017 15:01	1759	209.71
10/7/2017 15:02	1760	209.61
10/7/2017 15:03	1761	209.45
10/7/2017 15:04	1762	209.37
10/7/2017 15:05	1763	209.26
10/7/2017 15:06	1764	209.2
10/7/2017 15:07	1765	209.04
10/7/2017 15:08	1766	208.93
10/7/2017 15:09	1767	208.8
10/7/2017 15:10	1768	208.69
10/7/2017 15:11	1769	208.56
10/7/2017 15:12	1770	208.51
10/7/2017 15:13	1771	208.39
10/7/2017 15:14	1772	208.29
10/7/2017 15:15	1773	208.26
10/7/2017 15:16	1774	208.13
10/7/2017 15:17	1775	208.03
10/7/2017 15:18	1776	207.95
10/7/2017 15:19	1777	207.83
10/7/2017 15:20	1778	207.7
10/7/2017 15:21	1779	207.61
10/7/2017 15:22	1780	207.49
10/7/2017 15:23	1781	207.39
10/7/2017 15:24	1782	207.3
10/7/2017 15:25	1783	207.2
10/7/2017 15:26	1784	207.07
10/7/2017 15:27	1785	207.03
10/7/2017 15:28	1786	207.01
10/7/2017 15:29	1787	207.03
10/7/2017 15:30	1788	206.88
10/7/2017 15:31	1789	206.76
10/7/2017 15:32	1790	206.67
10/7/2017 15:33	1791	206.58
10/7/2017 15:34	1792	206.8
10/7/2017 15:35	1793	206.68
10/7/2017 15:36	1794	206.48
10/7/2017 15:37	1795	206.35
10/7/2017 15:38	1796	206.32
10/7/2017 15:39	1797	206.24
10/7/2017 15:40	1798	206.07
10/7/2017 15:41	1799	205.92
10/7/2017 15:42	1800	205.8
10/7/2017 15:43	1801	205.66
10/7/2017 15:44	1802	205.62
10/7/2017 15:45	1803	205.53
10/7/2017 15:46	1804	205.56
10/7/2017 15:47	1805	205.49
10/7/2017 15:48	1806	205.4
10/7/2017 15:49	1807	205.36
10/7/2017 15:50	1808	205.23
10/7/2017 15:51	1809	205.02
10/7/2017 15:52	1810	204.91
10/7/2017 15:53	1811	204.83
10/7/2017 15:54	1812	204.71
10/7/2017 15:55	1813	204.86
10/7/2017 15:56	1814	204.85
10/7/2017 15:57	1815	204.69
10/7/2017 15:58	1816	204.48
10/7/2017 15:59	1817	204.3
10/7/2017 16:00	1818	204.2
10/7/2017 16:01	1819	204.09
10/7/2017 16:02	1820	203.99
10/7/2017 16:03	1821	203.84
10/7/2017 16:04	1822	203.74
10/7/2017 16:05	1823	203.62
10/7/2017 16:06	1824	203.53
10/7/2017 16:07	1825	203.49
10/7/2017 16:08	1826	203.44
10/7/2017 16:09	1827	203.37
10/7/2017 16:10	1828	203.23
10/7/2017 16:11	1829	203.1
10/7/2017 16:12	1830	203.06
10/7/2017 16:13	1831	202.93
10/7/2017 16:14	1832	202.84
10/7/2017 16:15	1833	202.73
10/7/2017 16:16	1834	202.61
10/7/2017 16:17	1835	202.53
10/7/2017 16:18	1836	202.45
10/7/2017 16:19	1837	202.39
10/7/2017 16:20	1838	202.28
10/7/2017 16:21	1839	202.21
10/7/2017 16:22	1840	202.1
10/7/2017 16:23	1841	202.01
10/7/2017 16:24	1842	201.92
10/7/2017 16:25	1843	201.85
10/7/2017 16:26	1844	201.73
10/7/2017 16:27	1845	201.65
10/7/2017 16:28	1846	201.56
10/7/2017 16:29	1847	201.52
10/7/2017 16:30	1848	201.43
10/7/2017 16:31	1849	201.34
10/7/2017 16:32	1850	201.33
10/7/2017 16:33	1851	201.21
10/7/2017 16:34	1852	201.1
10/7/2017 16:35	1853	201.03
10/7/2017 16:36	1854	200.97
10/7/2017 16:37	1855	200.83
10/7/2017 16:38	1856	200.74
10/7/2017 16:39	1857	200.63
10/7/2017 16:40	1858	200.58
10/7/2017 16:41	1859	200.49
10/7/2017 16:42	1860	200.45
10/7/2017 16:43	1861	200.35
10/7/2017 16:44	1862	200.25
10/7/2017 16:45	1863	200.13
10/7/2017 16:46	1864	200.05
10/7/2017 16:47	1865	199.94
10/7/2017 16:48	1866	199.84
10/7/2017 16:49	1867	199.75
10/7/2017 16:50	1868	199.67
10/7/2017 16:51	1869	199.56
10/7/2017 16:52	1870	199.5
10/7/2017 16:53	1871	199.46
10/7/2017 16:54	1872	199.4
10/7/2017 16:55	1873	199.35
10/7/2017 16:56	1874	199.24
10/7/2017 16:57	1875	199.12
10/7/2017 16:58	1876	199.03
10/7/2017 16:59	1877	199
10/7/2017 17:00	1878	198.94
10/7/2017 17:01	1879	198.84
10/7/2017 17:02	1880	198.76
10/7/2017 17:03	1881	198.61
10/7/2017 17:04	1882	198.53
10/7/2017 17:05	1883	198.46
10/7/2017 17:06	1884	198.35
10/7/2017 17:07	1885	198.29
10/7/2017 17:08	1886	198.25
10/7/2017 17:09	1887	198.19
10/7/2017 17:10	1888	198.08
10/7/2017 17:11	1889	198.07
10/7/2017 17:12	1890	198.05
10/7/2017 17:13	1891	197.92
10/7/2017 17:14	1892	197.83
10/7/2017 17:15	1893	197.8
10/7/2017 17:16	1894	197.66
10/7/2017 17:17	1895	197.6
10/7/2017 17:18	1896	197.52
10/7/2017 17:19	1897	197.44
10/7/2017 17:20	1898	197.3
10/7/2017 17:21	1899	197.19
10/7/2017 17:22	1900	197.15
10/7/2017 17:23	1901	196.99
10/7/2017 17:24	1902	196.95
10/7/2017 17:25	1903	196.88
10/7/2017 17:26	1904	196.76
10/7/2017 17:27	1905	196.69
10/7/2017 17:28	1906	196.59
10/7/2017 17:29	1907	196.48
10/7/2017 17:30	1908	196.46
10/7/2017 17:31	1909	196.48
10/7/2017 17:32	1910	196.42
10/7/2017 17:33	1911	196.29
10/7/2017 17:34	1912	196.45
10/7/2017 17:35	1913	196.46
10/7/2017 17:36	1914	196.32
10/7/2017 17:37	1915	196.16
10/7/2017 17:38	1916	196.07
10/7/2017 17:39	1917	195.95
10/7/2017 17:40	1918	195.82
10/7/2017 17:41	1919	195.67
10/7/2017 17:42	1920	195.57
10/7/2017 17:43	1921	195.45
10/7/2017 17:44	1922	195.34
10/7/2017 17:45	1923	195.22
10/7/2017 17:46	1924	195.18
10/7/2017 17:47	1925	195.07
10/7/2017 17:48	1926	195.02
10/7/2017 17:49	1927	194.95
10/7/2017 17:50	1928	194.86
10/7/2017 17:51	1929	194.79
10/7/2017 17:52	1930	194.76
10/7/2017 17:53	1931	194.66
10/7/2017 17:54	1932	194.61
10/7/2017 17:55	1933	194.54
10/7/2017 17:56	1934	194.48
10/7/2017 17:57	1935	194.39
10/7/2017 17:58	1936	194.32
10/7/2017 17:59	1937	194.27
10/7/2017 18:00	1938	194.18
10/7/2017 18:01	1939	194.05
10/7/2017 18:02	1940	194
10/7/2017 18:03	1941	193.99
10/7/2017 18:04	1942	193.9
10/7/2017 18:05	1943	193.97
10/7/2017 18:06	1944	193.89
10/7/2017 18:07	1945	193.87
10/7/2017 18:08	1946	193.66
10/7/2017 18:09	1947	193.61
10/7/2017 18:10	1948	193.54
10/7/2017 18:11	1949	193.4
10/7/2017 18:12	1950	193.34
10/7/2017 18:13	1951	193.28
10/7/2017 18:14	1952	193.19
10/7/2017 18:15	1953	193.07
10/7/2017 18:16	1954	193.09
10/7/2017 18:17	1955	193.27
10/7/2017 18:18	1956	193.2
10/7/2017 18:19	1957	192.98
10/7/2017 18:20	1958	192.83
10/7/2017 18:21	1959	192.68
10/7/2017 18:22	1960	192.73
10/7/2017 18:23	1961	192.63
10/7/2017 18:24	1962	192.51
10/7/2017 18:25	1963	192.52
10/7/2017 18:26	1964	192.37
10/7/2017 18:27	1965	192.34
10/7/2017 18:28	1966	192.58
10/7/2017 18:29	1967	192.34
10/7/2017 18:30	1968	192.21
10/7/2017 18:31	1969	192.01
10/7/2017 18:32	1970	191.84
10/7/2017 18:33	1971	191.87
10/7/2017 18:34	1972	191.93
10/7/2017 18:35	1973	191.77
10/7/2017 18:36	1974	191.58
10/7/2017 18:37	1975	191.47
10/7/2017 18:38	1976	191.28
10/7/2017 18:39	1977	191.21
10/7/2017 18:40	1978	191.12
10/7/2017 18:41	1979	190.98
10/7/2017 18:42	1980	190.91
10/7/2017 18:43	1981	190.88
10/7/2017 18:44	1982	190.87
10/7/2017 18:45	1983	190.74
10/7/2017 18:46	1984	190.72
10/7/2017 18:47	1985	190.66
10/7/2017 18:48	1986	190.55
10/7/2017 18:49	1987	190.53
10/7/2017 18:50	1988	190.51
10/7/2017 18:51	1989	190.37
10/7/2017 18:52	1990	190.27
10/7/2017 18:53	1991	190.27
10/7/2017 18:54	1992	190.16
10/7/2017 18:55	1993	190.09
10/7/2017 18:56	1994	190.06
10/7/2017 18:57	1995	190.06
10/7/2017 18:58	1996	189.93
10/7/2017 18:59	1997	189.77
10/7/2017 19:00	1998	189.7
10/7/2017 19:01	1999	189.63
10/7/2017 19:02	2000	189.55
10/7/2017 19:03	2001	189.5
10/7/2017 19:04	2002	189.43
10/7/2017 19:05	2003	189.37
[truncated: 7,018 more rows]
