# Supplementary material for: A spherical falling film gas-liquid equilibrator for rapid and continuous measurements of CO2 and other trace gases
Source: PLoS One. 2019 Sep 25;14(9):e0222303. doi: 10.1371/journal.pone.0222303 (PMC6760761; doi:10.1371/journal.pone.0222303)
Supplement: S4 Table — (CSV) [file pone.0222303.s007.csv]

min	Date	8" CO2	3.66" ZL CO2	6" CO2
1	1/4/2018 17:23	384
2	1/4/2018 17:24	384
3	1/4/2018 17:25	382
4	1/4/2018 17:26	382
5	1/4/2018 17:27	382
6	1/4/2018 17:28	381
7	1/4/2018 17:29	382
8	1/4/2018 17:30	383
9	1/4/2018 17:31	383
10	1/4/2018 17:32	383
11	1/4/2018 17:33	383
12	1/4/2018 17:34	383
13	1/4/2018 17:35	382
14	1/4/2018 17:36	381
15	1/4/2018 17:37	380
16	1/4/2018 17:38	380
17	1/4/2018 17:39	380
18	1/4/2018 17:40	380
19	1/4/2018 17:41	381
20	1/4/2018 17:42	381
21	1/4/2018 17:43	380
22	1/4/2018 17:44	380
23	1/4/2018 17:45	380
24	1/4/2018 17:46	380
25	1/4/2018 17:47	379
26	1/4/2018 17:48	379
27	1/4/2018 17:49	379
28	1/4/2018 17:50	378
29	1/4/2018 17:51	378
30	1/4/2018 17:52	378
31	1/4/2018 17:53	378
32	1/4/2018 17:54	377
33	1/4/2018 17:55	377
34	1/4/2018 17:56	378
35	1/4/2018 17:57	378
36	1/4/2018 17:58	378
37	1/4/2018 17:59	378
38	1/4/2018 18:00	377
39	1/4/2018 18:01	377
40	1/4/2018 18:02	377
41	1/4/2018 18:03	377
42	1/4/2018 18:04	377
43	1/4/2018 18:05	377
44	1/4/2018 18:06	377
45	1/4/2018 18:07	375
46	1/4/2018 18:08	376
47	1/4/2018 18:09	375
48	1/4/2018 18:10	375
49	1/4/2018 18:11	375
50	1/4/2018 18:12	374
51	1/4/2018 18:13	374
52	1/4/2018 18:14	374
53	1/4/2018 18:15	375
54	1/4/2018 18:16	374
55	1/4/2018 18:17	374
56	1/4/2018 18:18	374
57	1/4/2018 18:19	374
58	1/4/2018 18:20	374
59	1/4/2018 18:21	374
60	1/4/2018 18:22	374
61	1/4/2018 18:23	374
62	1/4/2018 18:24	374
63	1/4/2018 18:25	374
64	1/4/2018 18:26	373
65	1/4/2018 18:27	373
66	1/4/2018 18:28	373
67	1/4/2018 18:29	373
68	1/4/2018 18:30	373
69	1/4/2018 18:31	373
70	1/4/2018 18:32	373
71	1/4/2018 18:33	373
72	1/4/2018 18:34		373
73	1/4/2018 18:35		393
74	1/4/2018 18:36		399
75	1/4/2018 18:37		394
76	1/4/2018 18:38		387
77	1/4/2018 18:39		383
78	1/4/2018 18:40		379
79	1/4/2018 18:41		378
80	1/4/2018 18:42		376
81	1/4/2018 18:43		375
82	1/4/2018 18:44		374
83	1/4/2018 18:45		374
84	1/4/2018 18:46		373
85	1/4/2018 18:47		373
86	1/4/2018 18:48		374
87	1/4/2018 18:49		375
88	1/4/2018 18:50		457
89	1/4/2018 18:51		1371
90	1/4/2018 18:52		2231
91	1/4/2018 18:53		2724
92	1/4/2018 18:54		3046
93	1/4/2018 18:55		3209
94	1/4/2018 18:56		3302
95	1/4/2018 18:57		3345
96	1/4/2018 18:58		3381
97	1/4/2018 18:59	3376
98	1/4/2018 19:00	3251
99	1/4/2018 19:01	3221
100	1/4/2018 19:02	3236
101	1/4/2018 19:03	3256
102	1/4/2018 19:04	3270
103	1/4/2018 19:05	3275
104	1/4/2018 19:06	3276
105	1/4/2018 19:07		3269
106	1/4/2018 19:08		3175
107	1/4/2018 19:09		3139
108	1/4/2018 19:10		3129
109	1/4/2018 19:11		3117
110	1/4/2018 19:12		3103
111	1/4/2018 19:13		3086
112	1/4/2018 19:14		3065
113	1/4/2018 19:15		3038
114	1/4/2018 19:16		3019
115	1/4/2018 19:17		2985
116	1/4/2018 19:18		2963
117	1/4/2018 19:19		2943
118	1/4/2018 19:20		2920
119	1/4/2018 19:21		2891
120	1/4/2018 19:22		2864
121	1/4/2018 19:23		2836
122	1/4/2018 19:23		2811
123	1/4/2018 19:25		2794
124	1/4/2018 19:26		2768
125	1/4/2018 19:27		2747
126	1/4/2018 19:28		2716
127	1/4/2018 19:29		2698
128	1/4/2018 19:30		2680
129	1/4/2018 19:31		2654
130	1/4/2018 19:32		2633
131	1/4/2018 19:33		2618
132	1/4/2018 19:34		2595
133	1/4/2018 19:34		2575
134	1/4/2018 19:36		2556
135	1/4/2018 19:36		2538
136	1/4/2018 19:37		2522
137	1/4/2018 19:38		2503
138	1/4/2018 19:39		2484
139	1/4/2018 19:40		2462
140	1/4/2018 19:41		2441
141	1/4/2018 19:42		2427
142	1/4/2018 19:43		2405
143	1/4/2018 19:44		2388
144	1/4/2018 19:45		2366
145	1/4/2018 19:46		2341
146	1/4/2018 19:48		2326
147	1/4/2018 19:48		2310
148	1/4/2018 19:50		2294
149	1/4/2018 19:51		2278
150	1/4/2018 19:51		2255
151	1/4/2018 19:53		2239
152	1/4/2018 19:53		2224
153	1/4/2018 19:55		2200
154	1/4/2018 19:56		2184
155	1/4/2018 19:57		2167
156	1/4/2018 19:57		2152
157	1/4/2018 19:58		2136
158	1/4/2018 19:59		2122
159	1/4/2018 20:00		2110
160	1/4/2018 20:01		2092
161	1/4/2018 20:02		2079
162	1/4/2018 20:03		2066
163	1/4/2018 20:04		2054
164	1/4/2018 20:05		2041
165	1/4/2018 20:06		2023
166	1/4/2018 20:07		2011
167	1/4/2018 20:08		1996
168	1/4/2018 20:09		1981
169	1/4/2018 20:10		1970
170	1/4/2018 20:11		1956
171	1/4/2018 20:12		1946
172	1/4/2018 20:13		1933
173	1/4/2018 20:14		1913
174	1/4/2018 20:15		1906
175	1/4/2018 20:16		1891
176	1/4/2018 20:17		1881
177	1/4/2018 20:18		1871
178	1/4/2018 20:19		1857
179	1/4/2018 20:20		1839
180	1/4/2018 20:21		1831
181	1/4/2018 20:22		1821
182	1/4/2018 20:23		1806
183	1/4/2018 20:24		1795
184	1/4/2018 20:25		1783
185	1/4/2018 20:26		1774
186	1/4/2018 20:27		1759
187	1/4/2018 20:28		1750
188	1/4/2018 20:29		1734
189	1/4/2018 20:30		1722
190	1/4/2018 20:31		1706
191	1/4/2018 20:32		1701
192	1/4/2018 20:33		1688
193	1/4/2018 20:34		1677
194	1/4/2018 20:35		1668
195	1/4/2018 20:36		1659
196	1/4/2018 20:37		1651
197	1/4/2018 20:38		1640
198	1/4/2018 20:39		1632
199	1/4/2018 20:40		1622
200	1/4/2018 20:41		1613
201	1/4/2018 20:42		1601
202	1/4/2018 20:43		1593
203	1/4/2018 20:44		1581
204	1/4/2018 20:45		1576
205	1/4/2018 20:46		1566
206	1/4/2018 20:47		1564
207	1/4/2018 20:48		1555
208	1/4/2018 20:49		1541
209	1/4/2018 20:50		1534
210	1/4/2018 20:51		1525
211	1/4/2018 20:52		1518
212	1/4/2018 20:53		1511
213	1/4/2018 20:54		1499
214	1/4/2018 20:55		1491
215	1/4/2018 20:56		1484
216	1/4/2018 20:57		1476
217	1/4/2018 20:58		1473
218	1/4/2018 20:59		1459
219	1/4/2018 21:00		1454
220	1/4/2018 21:01		1446
221	1/4/2018 21:02		1438
222	1/4/2018 21:03	1432
223	1/4/2018 21:04	1445
224	1/4/2018 21:05	1449
225	1/4/2018 21:06	1442
226	1/4/2018 21:07	1436
227	1/4/2018 21:08	1431
228	1/4/2018 21:09	1421
229	1/4/2018 21:10	1416
230	1/4/2018 21:11	1410
231	1/4/2018 21:12	1398
232	1/4/2018 21:13	1393
233	1/4/2018 21:14	1386
234	1/4/2018 21:15	1382
235	1/4/2018 21:16	1376
236	1/4/2018 21:17	1365
237	1/4/2018 21:18	1361
238	1/4/2018 21:19	1350
239	1/4/2018 21:20	1345
240	1/4/2018 21:21	1339
241	1/4/2018 21:22	1329
242	1/4/2018 21:23		1320
243	1/4/2018 21:24		1276
244	1/4/2018 21:25		1265
245	1/4/2018 21:26		1260
246	1/4/2018 21:27		1258
247	1/4/2018 21:28		1253
248	1/4/2018 21:29		1249
249	1/4/2018 21:30		1245
250	1/4/2018 21:31		1240
251	1/4/2018 21:32		1235
252	1/4/2018 21:33	1231
253	1/4/2018 21:34	1235
254	1/4/2018 21:35	1243
255	1/4/2018 21:36	1241
256	1/4/2018 21:37	1240
257	1/4/2018 21:38	1236
258	1/4/2018 21:39		1223
259	1/4/2018 21:40		1195
260	1/4/2018 21:41		1190
261	1/4/2018 21:42		1186
262	1/4/2018 21:43	1181
263	1/4/2018 21:44	1191
264	1/4/2018 21:45	1195
265	1/4/2018 21:46	1192
266	1/4/2018 21:47	1190
267	1/4/2018 21:48	1187
268	1/4/2018 21:49	1181
269	1/4/2018 21:50	1177
270	1/4/2018 21:51	1171
271	1/4/2018 21:52	1167
272	1/4/2018 21:53	1161
273	1/4/2018 21:54	1160
274	1/4/2018 21:55	1153
275	1/4/2018 21:56	1148
276	1/4/2018 21:57	1146
277	1/4/2018 21:58	1144
278	1/4/2018 21:59	1137
279	1/4/2018 22:00	1132
280	1/4/2018 22:01	1127
281	1/4/2018 22:02	1124
282	1/4/2018 22:03	1121
283	1/4/2018 22:04	1115
284	1/4/2018 22:05	1110
285	1/4/2018 22:06	1105
286	1/4/2018 22:07	1105
287	1/4/2018 22:08	1097
288	1/4/2018 22:09	1094
289	1/4/2018 22:10	1088
290	1/4/2018 22:11	1085
291	1/4/2018 22:12	1083
292	1/4/2018 22:13	1077
293	1/4/2018 22:14	1073
294	1/4/2018 22:15	1069
295	1/4/2018 22:16	1066
296	1/4/2018 22:17	1063
297	1/4/2018 22:18	1058
298	1/4/2018 22:19	1057
299	1/4/2018 22:20	1049
300	1/4/2018 22:21	1045
301	1/4/2018 22:22	1042
302	1/4/2018 22:23	1039
303	1/4/2018 22:24	1035
304	1/4/2018 22:25	1030
305	1/4/2018 22:26	1025
306	1/4/2018 22:27	1023
307	1/4/2018 22:28	1022
308	1/4/2018 22:29	1016
309	1/4/2018 22:30	1011
310	1/4/2018 22:31	1007
311	1/4/2018 22:32	1002
312	1/4/2018 22:33	1000
313	1/4/2018 22:34	995
314	1/4/2018 22:35	990
315	1/4/2018 22:36	988
316	1/4/2018 22:37	983
317	1/4/2018 22:38	981
318	1/4/2018 22:39	980
319	1/4/2018 22:40	975
320	1/4/2018 22:41	969
321	1/4/2018 22:42	966
322	1/4/2018 22:43	966
323	1/4/2018 22:44	963
324	1/4/2018 22:45	958
325	1/4/2018 22:46	956
326	1/4/2018 22:47	949
327	1/4/2018 22:48	947
328	1/4/2018 22:49	943
329	1/4/2018 22:50	941
330	1/4/2018 22:51	939
331	1/4/2018 22:52	938
332	1/4/2018 22:53	934
333	1/4/2018 22:54	932
334	1/4/2018 22:55	930
335	1/4/2018 22:56	927
336	1/4/2018 22:57	925
337	1/4/2018 22:58	924
338	1/4/2018 22:59	920
339	1/4/2018 23:00	917
340	1/4/2018 23:01	914
341	1/4/2018 23:02	911
342	1/4/2018 23:03	908
343	1/4/2018 23:04	905
344	1/4/2018 23:05	902
345	1/4/2018 23:06	901
346	1/4/2018 23:07	899
347	1/4/2018 23:08	894
348	1/4/2018 23:09	892
349	1/4/2018 23:10	891
350	1/4/2018 23:11	890
351	1/4/2018 23:12	887
352	1/4/2018 23:13	886
353	1/4/2018 23:14	885
354	1/4/2018 23:15	880
355	1/4/2018 23:16	876
356	1/4/2018 23:17	874
357	1/4/2018 23:18	872
358	1/4/2018 23:19	872
359	1/4/2018 23:20	871
360	1/4/2018 23:21	868
361	1/4/2018 23:22	864
362	1/4/2018 23:23	861
363	1/4/2018 23:24	859
364	1/4/2018 23:25	857
365	1/4/2018 23:26	856
366	1/4/2018 23:27	853
367	1/4/2018 23:28	851
368	1/4/2018 23:29	849
369	1/4/2018 23:30	848
370	1/4/2018 23:31	846
371	1/4/2018 23:32	845
372	1/4/2018 23:33	842
373	1/4/2018 23:34	837
374	1/4/2018 23:35	836
375	1/4/2018 23:36	835
376	1/4/2018 23:37	834
377	1/4/2018 23:38	834
378	1/4/2018 23:39	830
379	1/4/2018 23:40	827
380	1/4/2018 23:41	827
381	1/4/2018 23:42	825
382	1/4/2018 23:43	820
383	1/4/2018 23:44	819
384	1/4/2018 23:45	819
385	1/4/2018 23:46	813
386	1/4/2018 23:47	812
387	1/4/2018 23:48	811
388	1/4/2018 23:49	810
389	1/4/2018 23:50	808
390	1/4/2018 23:51	805
391	1/4/2018 23:52	804
392	1/4/2018 23:53	803
393	1/4/2018 23:54	799
394	1/4/2018 23:55	798
395	1/4/2018 23:56	797
396	1/4/2018 23:57	795
397	1/4/2018 23:58	793
398	1/4/2018 23:59	791
399	1/5/2018 0:00	789
400	1/5/2018 0:01	787
401	1/5/2018 0:02	783
402	1/5/2018 0:03	783
403	1/5/2018 0:04	782
404	1/5/2018 0:05	781
405	1/5/2018 0:06	778
406	1/5/2018 0:07	777
407	1/5/2018 0:08	775
408	1/5/2018 0:09	772
409	1/5/2018 0:10	772
410	1/5/2018 0:11	770
411	1/5/2018 0:12	768
412	1/5/2018 0:13	767
413	1/5/2018 0:14	764
414	1/5/2018 0:15	763
415	1/5/2018 0:16	762
416	1/5/2018 0:17	758
417	1/5/2018 0:18	758
418	1/5/2018 0:19	756
419	1/5/2018 0:20	755
420	1/5/2018 0:21	755
421	1/5/2018 0:22	752
422	1/5/2018 0:23	750
423	1/5/2018 0:24	750
424	1/5/2018 0:25	747
425	1/5/2018 0:26	746
426	1/5/2018 0:27	745
427	1/5/2018 0:28	744
428	1/5/2018 0:29	742
429	1/5/2018 0:30	738
430	1/5/2018 0:31	738
431	1/5/2018 0:32	736
432	1/5/2018 0:33	731
433	1/5/2018 0:34	732
434	1/5/2018 0:35	731
435	1/5/2018 0:36	729
436	1/5/2018 0:37	729
437	1/5/2018 0:38	729
438	1/5/2018 0:39	727
439	1/5/2018 0:40	725
440	1/5/2018 0:41	724
441	1/5/2018 0:42	723
442	1/5/2018 0:43	719
443	1/5/2018 0:44	717
444	1/5/2018 0:45	716
445	1/5/2018 0:46	714
446	1/5/2018 0:47	712
447	1/5/2018 0:48	712
448	1/5/2018 0:49	711
449	1/5/2018 0:50	709
450	1/5/2018 0:51	707
451	1/5/2018 0:52	702
452	1/5/2018 0:53	701
453	1/5/2018 0:54	701
454	1/5/2018 0:55	701
455	1/5/2018 0:56	700
456	1/5/2018 0:57	699
457	1/5/2018 0:58	698
458	1/5/2018 0:59	697
459	1/5/2018 1:00	694
460	1/5/2018 1:01	692
461	1/5/2018 1:02	692
462	1/5/2018 1:03	691
463	1/5/2018 1:04	690
464	1/5/2018 1:05	688
465	1/5/2018 1:06	686
466	1/5/2018 1:07	683
467	1/5/2018 1:08	682
468	1/5/2018 1:09	681
469	1/5/2018 1:10	682
470	1/5/2018 1:11	681
471	1/5/2018 1:12	680
472	1/5/2018 1:13	679
473	1/5/2018 1:14	676
474	1/5/2018 1:15	675
475	1/5/2018 1:16	673
476	1/5/2018 1:17	672
477	1/5/2018 1:18	671
478	1/5/2018 1:19	670
479	1/5/2018 1:20	670
480	1/5/2018 1:21	668
481	1/5/2018 1:22	667
482	1/5/2018 1:23	665
483	1/5/2018 1:24	665
484	1/5/2018 1:25	665
485	1/5/2018 1:26	664
486	1/5/2018 1:27	662
487	1/5/2018 1:28	659
488	1/5/2018 1:29	660
489	1/5/2018 1:30	659
490	1/5/2018 1:31	659
491	1/5/2018 1:32	656
492	1/5/2018 1:33	655
493	1/5/2018 1:34	655
494	1/5/2018 1:35	654
495	1/5/2018 1:36	653
496	1/5/2018 1:37	653
497	1/5/2018 1:38	651
498	1/5/2018 1:39	650
499	1/5/2018 1:40	649
500	1/5/2018 1:41	648
501	1/5/2018 1:42	647
502	1/5/2018 1:43	647
503	1/5/2018 1:44	646
504	1/5/2018 1:45	645
505	1/5/2018 1:46	643
506	1/5/2018 1:47	643
507	1/5/2018 1:48	641
508	1/5/2018 1:49	641
509	1/5/2018 1:50	640
510	1/5/2018 1:51	640
511	1/5/2018 1:52	639
512	1/5/2018 1:53	638
513	1/5/2018 1:54	637
514	1/5/2018 1:55	636
515	1/5/2018 1:56	636
516	1/5/2018 1:57	635
517	1/5/2018 1:58	634
518	1/5/2018 1:59	633
519	1/5/2018 2:00	632
520	1/5/2018 2:01	630
521	1/5/2018 2:02	630
522	1/5/2018 2:03	630
523	1/5/2018 2:04	629
524	1/5/2018 2:05	629
525	1/5/2018 2:06	628
526	1/5/2018 2:07	627
527	1/5/2018 2:08	625
528	1/5/2018 2:09	623
529	1/5/2018 2:10	623
530	1/5/2018 2:11	622
531	1/5/2018 2:12	622
532	1/5/2018 2:13	622
533	1/5/2018 2:14	621
534	1/5/2018 2:15	616
535	1/5/2018 2:16	617
536	1/5/2018 2:17	616
537	1/5/2018 2:18	614
538	1/5/2018 2:19	615
539	1/5/2018 2:20	614
540	1/5/2018 2:21	615
541	1/5/2018 2:22	615
542	1/5/2018 2:23	614
543	1/5/2018 2:24	612
544	1/5/2018 2:25	611
545	1/5/2018 2:26	611
546	1/5/2018 2:27	611
547	1/5/2018 2:28	609
548	1/5/2018 2:29	608
549	1/5/2018 2:30	607
550	1/5/2018 2:31	606
551	1/5/2018 2:32	605
552	1/5/2018 2:33	604
553	1/5/2018 2:34	603
554	1/5/2018 2:35	602
555	1/5/2018 2:36	603
556	1/5/2018 2:37	603
557	1/5/2018 2:38	602
558	1/5/2018 2:39	601
559	1/5/2018 2:40	599
560	1/5/2018 2:41	598
561	1/5/2018 2:42	598
562	1/5/2018 2:43	597
563	1/5/2018 2:44	597
564	1/5/2018 2:45	597
565	1/5/2018 2:46	594
566	1/5/2018 2:47	595
567	1/5/2018 2:48	594
568	1/5/2018 2:49	593
569	1/5/2018 2:50	592
570	1/5/2018 2:51	592
571	1/5/2018 2:52	591
572	1/5/2018 2:53	590
573	1/5/2018 2:54	590
574	1/5/2018 2:55	589
575	1/5/2018 2:56	588
576	1/5/2018 2:57	588
577	1/5/2018 2:58	587
578	1/5/2018 2:59	587
579	1/5/2018 3:00	586
580	1/5/2018 3:01	585
581	1/5/2018 3:02	585
582	1/5/2018 3:03	584
583	1/5/2018 3:04	584
584	1/5/2018 3:05	583
585	1/5/2018 3:06	580
586	1/5/2018 3:07	579
587	1/5/2018 3:08	579
588	1/5/2018 3:09	580
589	1/5/2018 3:10	579
590	1/5/2018 3:11	578
591	1/5/2018 3:12	577
592	1/5/2018 3:13	577
593	1/5/2018 3:14	576
594	1/5/2018 3:15	575
595	1/5/2018 3:16	573
596	1/5/2018 3:17	573
597	1/5/2018 3:18	573
598	1/5/2018 3:19	571
599	1/5/2018 3:20	570
600	1/5/2018 3:21	571
601	1/5/2018 3:22	569
602	1/5/2018 3:23	569
603	1/5/2018 3:24	569
604	1/5/2018 3:25	569
605	1/5/2018 3:26	567
606	1/5/2018 3:27	567
607	1/5/2018 3:28	566
608	1/5/2018 3:29	565
609	1/5/2018 3:30	565
610	1/5/2018 3:31	566
611	1/5/2018 3:32	562
612	1/5/2018 3:33	562
613	1/5/2018 3:34	563
614	1/5/2018 3:35	562
615	1/5/2018 3:36	562
616	1/5/2018 3:37	562
617	1/5/2018 3:38	561
618	1/5/2018 3:39	561
619	1/5/2018 3:40	560
620	1/5/2018 3:41	559
621	1/5/2018 3:42	558
622	1/5/2018 3:43	558
623	1/5/2018 3:44	557
624	1/5/2018 3:45	556
625	1/5/2018 3:46	556
626	1/5/2018 3:47	556
627	1/5/2018 3:48	555
628	1/5/2018 3:49	555
629	1/5/2018 3:50	553
630	1/5/2018 3:51	552
631	1/5/2018 3:52	551
632	1/5/2018 3:53	551
633	1/5/2018 3:54	550
634	1/5/2018 3:55	550
635	1/5/2018 3:56	550
636	1/5/2018 3:57	550
637	1/5/2018 3:58	549
638	1/5/2018 3:59	549
639	1/5/2018 4:00	548
640	1/5/2018 4:01	548
641	1/5/2018 4:02	548
642	1/5/2018 4:03	547
643	1/5/2018 4:04	546
644	1/5/2018 4:05	545
645	1/5/2018 4:06	545
646	1/5/2018 4:07	545
647	1/5/2018 4:08	543
648	1/5/2018 4:09	542
649	1/5/2018 4:10	542
650	1/5/2018 4:11	542
651	1/5/2018 4:12	541
652	1/5/2018 4:13	540
653	1/5/2018 4:14	541
654	1/5/2018 4:15	540
655	1/5/2018 4:16	541
656	1/5/2018 4:17	539
657	1/5/2018 4:18	538
658	1/5/2018 4:19	538
659	1/5/2018 4:20	537
660	1/5/2018 4:21	537
661	1/5/2018 4:22	535
662	1/5/2018 4:23	536
663	1/5/2018 4:24	535
664	1/5/2018 4:25	535
665	1/5/2018 4:26	535
666	1/5/2018 4:27	534
667	1/5/2018 4:28	534
668	1/5/2018 4:29	534
669	1/5/2018 4:30	532
670	1/5/2018 4:31	530
671	1/5/2018 4:32	529
672	1/5/2018 4:33	529
673	1/5/2018 4:34	530
674	1/5/2018 4:35	530
675	1/5/2018 4:36	529
676	1/5/2018 4:37	529
677	1/5/2018 4:38	529
678	1/5/2018 4:39	528
679	1/5/2018 4:40	528
680	1/5/2018 4:41	528
681	1/5/2018 4:42	527
682	1/5/2018 4:43	527
683	1/5/2018 4:44	525
684	1/5/2018 4:45	524
685	1/5/2018 4:46	524
686	1/5/2018 4:47	523
687	1/5/2018 4:48	522
688	1/5/2018 4:49	522
689	1/5/2018 4:50	522
690	1/5/2018 4:51	521
691	1/5/2018 4:52	521
692	1/5/2018 4:53	520
693	1/5/2018 4:54	520
694	1/5/2018 4:55	519
695	1/5/2018 4:56	518
696	1/5/2018 4:57	519
697	1/5/2018 4:58	518
698	1/5/2018 4:59	518
699	1/5/2018 5:00	517
700	1/5/2018 5:01	517
701	1/5/2018 5:02	516
702	1/5/2018 5:03	515
703	1/5/2018 5:04	515
704	1/5/2018 5:05	514
705	1/5/2018 5:06	514
706	1/5/2018 5:07	513
707	1/5/2018 5:08	513
708	1/5/2018 5:09	513
709	1/5/2018 5:10	512
710	1/5/2018 5:11	512
711	1/5/2018 5:12	512
712	1/5/2018 5:13	512
713	1/5/2018 5:14	511
714	1/5/2018 5:15	510
715	1/5/2018 5:16	510
716	1/5/2018 5:17	509
717	1/5/2018 5:18	508
718	1/5/2018 5:19	507
719	1/5/2018 5:20	507
720	1/5/2018 5:21	507
721	1/5/2018 5:22	506
722	1/5/2018 5:23	505
723	1/5/2018 5:24	506
724	1/5/2018 5:25	506
725	1/5/2018 5:26	505
726	1/5/2018 5:27	505
727	1/5/2018 5:28	504
728	1/5/2018 5:29	503
729	1/5/2018 5:30	502
730	1/5/2018 5:31	502
731	1/5/2018 5:32	501
732	1/5/2018 5:33	501
733	1/5/2018 5:34	500
734	1/5/2018 5:35	501
735	1/5/2018 5:36	500
736	1/5/2018 5:37	499
737	1/5/2018 5:38	498
738	1/5/2018 5:39	498
739	1/5/2018 5:40	498
740	1/5/2018 5:41	497
741	1/5/2018 5:42	497
742	1/5/2018 5:43	497
743	1/5/2018 5:44	496
744	1/5/2018 5:45	494
745	1/5/2018 5:46	494
746	1/5/2018 5:47	496
747	1/5/2018 5:48	495
748	1/5/2018 5:49	495
749	1/5/2018 5:50	495
750	1/5/2018 5:51	495
751	1/5/2018 5:52	494
752	1/5/2018 5:53	493
753	1/5/2018 5:54	492
754	1/5/2018 5:55	491
755	1/5/2018 5:56	492
756	1/5/2018 5:57	491
757	1/5/2018 5:58	490
758	1/5/2018 5:59	490
759	1/5/2018 6:00	490
760	1/5/2018 6:01	489
761	1/5/2018 6:02	489
762	1/5/2018 6:03	489
763	1/5/2018 6:04	488
764	1/5/2018 6:05	486
765	1/5/2018 6:06	486
766	1/5/2018 6:07	487
767	1/5/2018 6:08	486
768	1/5/2018 6:09	485
769	1/5/2018 6:10	485
770	1/5/2018 6:11	484
771	1/5/2018 6:12	483
772	1/5/2018 6:13	483
773	1/5/2018 6:14	484
774	1/5/2018 6:15	485
775	1/5/2018 6:16	484
776	1/5/2018 6:17	483
777	1/5/2018 6:18	482
778	1/5/2018 6:19	482
779	1/5/2018 6:20	482
780	1/5/2018 6:21	481
781	1/5/2018 6:22	479
782	1/5/2018 6:23	480
783	1/5/2018 6:24	480
784	1/5/2018 6:25	480
785	1/5/2018 6:26	479
786	1/5/2018 6:27	479
787	1/5/2018 6:28	479
788	1/5/2018 6:29	479
789	1/5/2018 6:30	479
790	1/5/2018 6:31	478
791	1/5/2018 6:32	478
792	1/5/2018 6:33	478
793	1/5/2018 6:34	479
794	1/5/2018 6:35	478
795	1/5/2018 6:36	476
796	1/5/2018 6:37	476
797	1/5/2018 6:38	476
798	1/5/2018 6:39	476
799	1/5/2018 6:40	476
800	1/5/2018 6:41	475
801	1/5/2018 6:42	475
802	1/5/2018 6:43	474
803	1/5/2018 6:44	473
804	1/5/2018 6:45	473
805	1/5/2018 6:46	472
806	1/5/2018 6:47	472
807	1/5/2018 6:48	471
808	1/5/2018 6:49	471
809	1/5/2018 6:50	470
810	1/5/2018 6:51	470
811	1/5/2018 6:52	470
812	1/5/2018 6:53	471
813	1/5/2018 6:54	469
814	1/5/2018 6:55	468
815	1/5/2018 6:56	468
816	1/5/2018 6:57	469
817	1/5/2018 6:58	468
818	1/5/2018 6:59	467
819	1/5/2018 7:00	467
820	1/5/2018 7:01	464
821	1/5/2018 7:02	466
822	1/5/2018 7:03	465
823	1/5/2018 7:04	465
824	1/5/2018 7:05	465
825	1/5/2018 7:06	464
826	1/5/2018 7:07	464
827	1/5/2018 7:08	464
828	1/5/2018 7:09	463
829	1/5/2018 7:10	463
830	1/5/2018 7:11	463
831	1/5/2018 7:12	462
832	1/5/2018 7:13	462
833	1/5/2018 7:14	462
834	1/5/2018 7:15	462
835	1/5/2018 7:16	461
836	1/5/2018 7:17	460
837	1/5/2018 7:18	459
838	1/5/2018 7:19	460
839	1/5/2018 7:20	460
840	1/5/2018 7:21	460
841	1/5/2018 7:22	459
842	1/5/2018 7:23	459
843	1/5/2018 7:24	459
844	1/5/2018 7:25	458
845	1/5/2018 7:26	458
846	1/5/2018 7:27	456
847	1/5/2018 7:28	456
848	1/5/2018 7:29	456
849	1/5/2018 7:30	457
850	1/5/2018 7:31	457
851	1/5/2018 7:32	457
852	1/5/2018 7:33	457
853	1/5/2018 7:34	457
854	1/5/2018 7:35	456
855	1/5/2018 7:36	456
856	1/5/2018 7:37	456
857	1/5/2018 7:38	454
858	1/5/2018 7:39	454
859	1/5/2018 7:40	452
860	1/5/2018 7:41	452
861	1/5/2018 7:42	452
862	1/5/2018 7:43	452
863	1/5/2018 7:44	452
864	1/5/2018 7:45	450
865	1/5/2018 7:46	451
866	1/5/2018 7:47	450
867	1/5/2018 7:48	449
868	1/5/2018 7:49	449
869	1/5/2018 7:50	449
870	1/5/2018 7:51	449
871	1/5/2018 7:52	450
872	1/5/2018 7:53	449
873	1/5/2018 7:54	448
874	1/5/2018 7:55	447
875	1/5/2018 7:56	447
876	1/5/2018 7:57	448
877	1/5/2018 7:58	448
878	1/5/2018 7:59	448
879	1/5/2018 8:00	447
880	1/5/2018 8:01	446
881	1/5/2018 8:02	446
882	1/5/2018 8:03	446
883	1/5/2018 8:04	446
884	1/5/2018 8:05	446
885	1/5/2018 8:06	445
886	1/5/2018 8:07	444
887	1/5/2018 8:08	444
888	1/5/2018 8:09	444
889	1/5/2018 8:10	443
890	1/5/2018 8:11	441
891	1/5/2018 8:12	442
892	1/5/2018 8:13	442
893	1/5/2018 8:14	443
894	1/5/2018 8:15	441
895	1/5/2018 8:16	441
896	1/5/2018 8:17	441
897	1/5/2018 8:18	441
898	1/5/2018 8:19	439
899	1/5/2018 8:20	440
900	1/5/2018 8:21	440
901	1/5/2018 8:22	439
902	1/5/2018 8:23	439
903	1/5/2018 8:24	439
904	1/5/2018 8:25	439
905	1/5/2018 8:26	439
906	1/5/2018 8:27	439
907	1/5/2018 8:28	439
908	1/5/2018 8:29	439
909	1/5/2018 8:30	438
910	1/5/2018 8:31	438
911	1/5/2018 8:32	437
912	1/5/2018 8:33	437
913	1/5/2018 8:34	436
914	1/5/2018 8:35	435
915	1/5/2018 8:36	435
916	1/5/2018 8:37	435
917	1/5/2018 8:38	435
918	1/5/2018 8:39	436
919	1/5/2018 8:40	435
920	1/5/2018 8:41	436
921	1/5/2018 8:42	435
922	1/5/2018 8:43	435
923	1/5/2018 8:44	434
924	1/5/2018 8:45	434
925	1/5/2018 8:46	434
926	1/5/2018 8:47	434
927	1/5/2018 8:48	434
928	1/5/2018 8:49	433
929	1/5/2018 8:50	433
930	1/5/2018 8:51	433
931	1/5/2018 8:52	433
932	1/5/2018 8:53	432
933	1/5/2018 8:54	432
934	1/5/2018 8:55	432
935	1/5/2018 8:56	432
936	1/5/2018 8:57	431
937	1/5/2018 8:58	431
938	1/5/2018 8:59	430
939	1/5/2018 9:00	431
940	1/5/2018 9:01	431
941	1/5/2018 9:02	431
942	1/5/2018 9:03	431
943	1/5/2018 9:04	431
944	1/5/2018 9:05	431
945	1/5/2018 9:06	430
946	1/5/2018 9:07	430
947	1/5/2018 9:08	430
948	1/5/2018 9:09	430
949	1/5/2018 9:10	429
950	1/5/2018 9:11	430
951	1/5/2018 9:12	430
952	1/5/2018 9:13	428
953	1/5/2018 9:14	428
954	1/5/2018 9:15	428
955	1/5/2018 9:16	428
956	1/5/2018 9:17	428
957	1/5/2018 9:18	427
958	1/5/2018 9:19	426
959	1/5/2018 9:20	426
960	1/5/2018 9:21	426
961	1/5/2018 9:22	425
962	1/5/2018 9:23	425
963	1/5/2018 9:24	425
964	1/5/2018 9:25	425
965	1/5/2018 9:26	425
966	1/5/2018 9:27	426
967	1/5/2018 9:28	425
968	1/5/2018 9:29	425
969	1/5/2018 9:30	425
970	1/5/2018 9:31	425
971	1/5/2018 9:32	425
972	1/5/2018 9:33	425
973	1/5/2018 9:34	424
974	1/5/2018 9:35	424
975	1/5/2018 9:36	424
976	1/5/2018 9:37	424
977	1/5/2018 9:38	423
978	1/5/2018 9:39	423
979	1/5/2018 9:40	423
980	1/5/2018 9:41	423
981	1/5/2018 9:42	422
982	1/5/2018 9:43	422
983	1/5/2018 9:44	421
984	1/5/2018 9:45	422
985	1/5/2018 9:46	422
986	1/5/2018 9:47	421
987	1/5/2018 9:48	421
988	1/5/2018 9:49	421
989	1/5/2018 9:50	421
990	1/5/2018 9:51	421
991	1/5/2018 9:52	420
992	1/5/2018 9:53	420
993	1/5/2018 9:54	420
994	1/5/2018 9:55	419
995	1/5/2018 9:56	419
996	1/5/2018 9:57	419
997	1/5/2018 9:58	419
998	1/5/2018 9:59	419
999	1/5/2018 10:00	418
1000	1/5/2018 10:01	418
1001	1/5/2018 10:02	418
1002	1/5/2018 10:03	418
1003	1/5/2018 10:04	417
1004	1/5/2018 10:05	417
1005	1/5/2018 10:06	419
1006	1/5/2018 10:07	418
1007	1/5/2018 10:08	419
1008	1/5/2018 10:09	418
1009	1/5/2018 10:10	418
1010	1/5/2018 10:11	417
1011	1/5/2018 10:12	417
1012	1/5/2018 10:13	417
1013	1/5/2018 10:14	417
1014	1/5/2018 10:15	417
1015	1/5/2018 10:16	417
1016	1/5/2018 10:17	416
1017	1/5/2018 10:18	416
1018	1/5/2018 10:19	416
1019	1/5/2018 10:20	416
1020	1/5/2018 10:21	415
1021	1/5/2018 10:22	415
1022	1/5/2018 10:23	415
1023	1/5/2018 10:24	414
1024	1/5/2018 10:25	414
1025	1/5/2018 10:26	414
1026	1/5/2018 10:27	413
1027	1/5/2018 10:28	414
1028	1/5/2018 10:29	414
1029	1/5/2018 10:30	414
1030	1/5/2018 10:31	414
1031	1/5/2018 10:32	413
1032	1/5/2018 10:33	414
1033	1/5/2018 10:34	412
1034	1/5/2018 10:35	412
1035	1/5/2018 10:36	412
1036	1/5/2018 10:37	412
1037	1/5/2018 10:38	411
1038	1/5/2018 10:39	411
1039	1/5/2018 10:40	411
1040	1/5/2018 10:41	411
1041	1/5/2018 10:42	411
1042	1/5/2018 10:43	411
1043	1/5/2018 10:44	411
1044	1/5/2018 10:45	411
1045	1/5/2018 10:46	411
1046	1/5/2018 10:47	410
1047	1/5/2018 10:48	410
1048	1/5/2018 10:49	409
1049	1/5/2018 10:50	409
1050	1/5/2018 10:51	409
1051	1/5/2018 10:52	409
1052	1/5/2018 10:53	409
1053	1/5/2018 10:54	408
1054	1/5/2018 10:55	408
1055	1/5/2018 10:56	408
1056	1/5/2018 10:57	408
1057	1/5/2018 10:58	408
1058	1/5/2018 10:59	408
1059	1/5/2018 11:00	408
1060	1/5/2018 11:01	408
1061	1/5/2018 11:02	408
1062	1/5/2018 11:03	408
1063	1/5/2018 11:04	408
1064	1/5/2018 11:05	408
1065	1/5/2018 11:06	407
1066	1/5/2018 11:07	406
1067	1/5/2018 11:08	406
1068	1/5/2018 11:09	406
1069	1/5/2018 11:10	407
1070	1/5/2018 11:11	407
1071	1/5/2018 11:12	407
1072	1/5/2018 11:13	406
1073	1/5/2018 11:14	406
1074	1/5/2018 11:15	406
1075	1/5/2018 11:16	406
1076	1/5/2018 11:17	405
1077	1/5/2018 11:18	405
1078	1/5/2018 11:19	404
1079	1/5/2018 11:20	404
1080	1/5/2018 11:21	404
1081	1/5/2018 11:22	404
1082	1/5/2018 11:23	404
1083	1/5/2018 11:24	405
1084	1/5/2018 11:25	404
1085	1/5/2018 11:26	405
1086	1/5/2018 11:27	403
1087	1/5/2018 11:28	404
1088	1/5/2018 11:29	404
1089	1/5/2018 11:30	404
1090	1/5/2018 11:31	403
1091	1/5/2018 11:32	403
1092	1/5/2018 11:33	404
1093	1/5/2018 11:34	404
1094	1/5/2018 11:35	404
1095	1/5/2018 11:36	404
1096	1/5/2018 11:37	404
1097	1/5/2018 11:38	402
1098	1/5/2018 11:39	403
1099	1/5/2018 11:40	403
1100	1/5/2018 11:41	402
1101	1/5/2018 11:42	403
1102	1/5/2018 11:43	403
1103	1/5/2018 11:44	403
1104	1/5/2018 11:45	402
1105	1/5/2018 11:46	401
1106	1/5/2018 11:47	402
1107	1/5/2018 11:48	401
1108	1/5/2018 11:49	401
1109	1/5/2018 11:50	401
1110	1/5/2018 11:51	402
1111	1/5/2018 11:52	402
1112	1/5/2018 11:53	402
1113	1/5/2018 11:54	401
1114	1/5/2018 11:55	401
1115	1/5/2018 11:56	401
1116	1/5/2018 11:57	401
1117	1/5/2018 11:58	401
1118	1/5/2018 11:59	400
1119	1/5/2018 12:00	401
1120	1/5/2018 12:01	400
1121	1/5/2018 12:02	399
1122	1/5/2018 12:03	399
1123	1/5/2018 12:04	399
1124	1/5/2018 12:05	399
1125	1/5/2018 12:06	399
1126	1/5/2018 12:07	399
1127	1/5/2018 12:08	399
1128	1/5/2018 12:09	399
1129	1/5/2018 12:10	400
1130	1/5/2018 12:11	398
1131	1/5/2018 12:12	398
1132	1/5/2018 12:13	399
1133	1/5/2018 12:14	399
1134	1/5/2018 12:15	399
1135	1/5/2018 12:16	399
1136	1/5/2018 12:17	398
1137	1/5/2018 12:18	399
1138	1/5/2018 12:19	398
1139	1/5/2018 12:20	398
1140	1/5/2018 12:21	399
1141	1/5/2018 12:22	397
1142	1/5/2018 12:23	398
1143	1/5/2018 12:24	397
1144	1/5/2018 12:25	397
1145	1/5/2018 12:26	397
1146	1/5/2018 12:27	397
1147	1/5/2018 12:28	398
1148	1/5/2018 12:29	397
1149	1/5/2018 12:30	397
1150	1/5/2018 12:31	396
1151	1/5/2018 12:32	396
1152	1/5/2018 12:33	396
1153	1/5/2018 12:34	396
1154	1/5/2018 12:35	395
1155	1/5/2018 12:36	394
1156	1/5/2018 12:37	395
1157	1/5/2018 12:38	395
1158	1/5/2018 12:39	395
1159	1/5/2018 12:40	395
1160	1/5/2018 12:41	395
1161	1/5/2018 12:42	395
1162	1/5/2018 12:43	395
1163	1/5/2018 12:44	395
1164	1/5/2018 12:45	394
1165	1/5/2018 12:46	393
1166	1/5/2018 12:47	393
1167	1/5/2018 12:48	393
1168	1/5/2018 12:49	393
1169	1/5/2018 12:50	393
1170	1/5/2018 12:51	394
1171	1/5/2018 12:52	393
1172	1/5/2018 12:53	393
1173	1/5/2018 12:54	393
1174	1/5/2018 12:55	393
1175	1/5/2018 12:56	392
1176	1/5/2018 12:57	393
1177	1/5/2018 12:58	392
1178	1/5/2018 12:59	392
1179	1/5/2018 13:00	392
1180	1/5/2018 13:01	392
1181	1/5/2018 13:02	392
1182	1/5/2018 13:03	392
1183	1/5/2018 13:04	392
1184	1/5/2018 13:05	392
1185	1/5/2018 13:06	392
1186	1/5/2018 13:07	391
1187	1/5/2018 13:08	390
1188	1/5/2018 13:09	390
1189	1/5/2018 13:10	390
1190	1/5/2018 13:11	390
1191	1/5/2018 13:12	390
1192	1/5/2018 13:13	390
1193	1/5/2018 13:14	390
1194	1/5/2018 13:15	391
1195	1/5/2018 13:16	391
1196	1/5/2018 13:17	391
1197	1/5/2018 13:18	390
1198	1/5/2018 13:19	390
1199	1/5/2018 13:20	390
1200	1/5/2018 13:21	390
1201	1/5/2018 13:22	390
1202	1/5/2018 13:23	390
1203	1/5/2018 13:24	389
1204	1/5/2018 13:25	389
1205	1/5/2018 13:26	390
1206	1/5/2018 13:27	389
1207	1/5/2018 13:28	388
1208	1/5/2018 13:29	389
1209	1/5/2018 13:30	389
1210	1/5/2018 13:31	388
1211	1/5/2018 13:32	388
1212	1/5/2018 13:33	388
1213	1/5/2018 13:34	389
1214	1/5/2018 13:35	389
1215	1/5/2018 13:36	389
1216	1/5/2018 13:37	388
1217	1/5/2018 13:38	387
1218	1/5/2018 13:39	387
1219	1/5/2018 13:40	388
1220	1/5/2018 13:41	387
1221	1/5/2018 13:42	388
1222	1/5/2018 13:43	388
1223	1/5/2018 13:44	388
1224	1/5/2018 13:45	388
1225	1/5/2018 13:46	387
1226	1/5/2018 13:47	387
1227	1/5/2018 13:48	387
1228	1/5/2018 13:49	387
1229	1/5/2018 13:50	387
1230	1/5/2018 13:51	386
1231	1/5/2018 13:52	386
1232	1/5/2018 13:53	386
1233	1/5/2018 13:54	386
1234	1/5/2018 13:55	385
1235	1/5/2018 13:56	385
1236	1/5/2018 13:57	386
1237	1/5/2018 13:58	386
1238	1/5/2018 13:59	386
1239	1/5/2018 14:00	386
1240	1/5/2018 14:01	386
1241	1/5/2018 14:02	386
1242	1/5/2018 14:03	386
1243	1/5/2018 14:04	386
1244	1/5/2018 14:05	386
1245	1/5/2018 14:06	385
1246	1/5/2018 14:07	385
1247	1/5/2018 14:08		386
1248	1/5/2018 14:09		388
1249	1/5/2018 14:10		388
1250	1/5/2018 14:11		388
1251	1/5/2018 14:12		388
1252	1/5/2018 14:13		386
1253	1/5/2018 14:14		386
1254	1/5/2018 14:15		386
1255	1/5/2018 14:16		385
1256	1/5/2018 14:17		384
1257	1/5/2018 14:18		385
1258	1/5/2018 14:19		386
1259	1/5/2018 14:20		386
1260	1/5/2018 14:21		386
1261	1/5/2018 14:22		386
1262	1/5/2018 14:23		386
1263	1/5/2018 14:24		385
1264	1/5/2018 14:25		384
1265	1/5/2018 14:26		384
1266	1/5/2018 14:27		385
1267	1/5/2018 14:28		385
1268	1/5/2018 14:29		384
1269	1/5/2018 14:30		385
1270	1/5/2018 14:31		385
1271	1/5/2018 14:32		385
1272	1/5/2018 14:33		385
1273	1/5/2018 14:34		384
1274	1/5/2018 14:35		384
1275	1/5/2018 14:36		384
1276	1/5/2018 14:37		384
1277	1/5/2018 14:38		384
1278	1/5/2018 14:39		384
1279	1/5/2018 14:40		384
1280	1/5/2018 14:41		384
1281	1/5/2018 14:42		384
1282	1/5/2018 14:43		384
1283	1/5/2018 14:44		383
1284	1/5/2018 14:45		383
1285	1/5/2018 14:46		382
1286	1/5/2018 14:47	382
1287	1/5/2018 14:48	382
1288	1/5/2018 14:49	382
1289	1/5/2018 14:50	382
1290	1/5/2018 14:51	382
1291	1/5/2018 14:52	381
1292	1/5/2018 14:53	379
1293	1/5/2018 14:54	380
1294	1/5/2018 14:55	381
1295	1/5/2018 14:56	381
1296	1/5/2018 14:57	381
1297	1/5/2018 14:58	381
1298	1/5/2018 14:59	382
1299	1/5/2018 15:00	381
1300	1/5/2018 15:01	381
1301	1/5/2018 15:02	380
1302	1/5/2018 15:03	381
1303	1/5/2018 15:04			404
1304	1/5/2018 15:05			609
1305	1/5/2018 15:06			585
1306	1/5/2018 15:07			548
1307	1/5/2018 15:08			493
1308	1/5/2018 15:09			471
1309	1/5/2018 15:10			443
1310	1/5/2018 15:11			427
1311	1/5/2018 15:12			418
1312	1/5/2018 15:13			409
1313	1/5/2018 15:14			401
1314	1/5/2018 15:15			397
1315	1/5/2018 15:16			392
1316	1/5/2018 15:17			389
1317	1/5/2018 15:18			386
1318	1/5/2018 15:19			386
1319	1/5/2018 15:20			384
1320	1/5/2018 15:21			382
1321	1/5/2018 15:22			381
1322	1/5/2018 15:23			381
1323	1/5/2018 15:24			381
1324	1/5/2018 15:25			380
1325	1/5/2018 15:26			380
1326	1/5/2018 15:27			379
1327	1/5/2018 15:28			380
1328	1/5/2018 15:29			379
1329	1/5/2018 15:30			379
1330	1/5/2018 15:31			379
1331	1/5/2018 15:32			379
1332	1/5/2018 15:33			378
1333	1/5/2018 15:34			378
1334	1/5/2018 15:35			378
1335	1/5/2018 15:36			378
1336	1/5/2018 15:37			377
1337	1/5/2018 15:38			377
1338	1/5/2018 15:39			377
1339	1/5/2018 15:40			377
1340	1/5/2018 15:41			377
1341	1/5/2018 15:42			377
1342	1/5/2018 15:43			377
1343	1/5/2018 15:44			377
1344	1/5/2018 15:45			376
1345	1/5/2018 15:46			376
1346	1/5/2018 15:47			376
1347	1/5/2018 15:48			376
1348	1/5/2018 15:49			376
1349	1/5/2018 15:50			375
1350	1/5/2018 15:51			376
1351	1/5/2018 15:52			375
1352	1/5/2018 15:53			374
1353	1/5/2018 15:54			376
1354	1/5/2018 15:55			376
1355	1/5/2018 15:56			375
1356	1/5/2018 15:57			374
1357	1/5/2018 15:58			374
1358	1/5/2018 15:59			375
1359	1/5/2018 16:00			375
1360	1/5/2018 16:01			374
1361	1/5/2018 16:02			375
1362	1/5/2018 16:03			375
1363	1/5/2018 16:04			375
1364	1/5/2018 16:05			374
1365	1/5/2018 16:06			375
1366	1/5/2018 16:07			375
1367	1/5/2018 16:08			374
1368	1/5/2018 16:09	373
1369	1/5/2018 16:10	373
1370	1/5/2018 16:11	373
1371	1/5/2018 16:12	373
1372	1/5/2018 16:13	372
1373	1/5/2018 16:14	373
1374	1/5/2018 16:15	373
1375	1/5/2018 16:16	372
1376	1/5/2018 16:17	372
1377	1/5/2018 16:18	372
1378	1/5/2018 16:19	372
1379	1/5/2018 16:20	371
1380	1/5/2018 16:21	372
1381	1/5/2018 16:22	372
1382	1/5/2018 16:23	373
1383	1/5/2018 16:24	373
1384	1/5/2018 16:25	372
1385	1/5/2018 16:26	371
1386	1/5/2018 16:27	371
1387	1/5/2018 16:28	371
1388	1/5/2018 16:29	372
1389	1/5/2018 16:30	372
1390	1/5/2018 16:31	371
1391	1/5/2018 16:32	371
1392	1/5/2018 16:33	371
1393	1/5/2018 16:34	371
1394	1/5/2018 16:35	370
1395	1/5/2018 16:36	370
1396	1/5/2018 16:37	370
1397	1/5/2018 16:38	370
1398	1/5/2018 16:39	371
1399	1/5/2018 16:40	371
1400	1/5/2018 16:41	370
1401	1/5/2018 16:42	370
1402	1/5/2018 16:43	370
1403	1/5/2018 16:44	370
1404	1/5/2018 16:45	369
1405	1/5/2018 16:46	369
1406	1/5/2018 16:47	368
1407	1/5/2018 16:48	368
1408	1/5/2018 16:49	368
1409	1/5/2018 16:50	368
1410	1/5/2018 16:51	368
1411	1/5/2018 16:52	368
1412	1/5/2018 16:53	368
1413	1/5/2018 16:54	368
1414	1/5/2018 16:55	367
1415	1/5/2018 16:56	366
1416	1/5/2018 16:57	367
1417	1/5/2018 16:58	368
1418	1/5/2018 16:59	367
1419	1/5/2018 17:00	366
1420	1/5/2018 17:01	367
1421	1/5/2018 17:02	368
1422	1/5/2018 17:03	368
1423	1/5/2018 17:04	367
1424	1/5/2018 17:05	367
1425	1/5/2018 17:06	368
1426	1/5/2018 17:07	368
1427	1/5/2018 17:08	367
1428	1/5/2018 17:09	367
1429	1/5/2018 17:10	368
1430	1/5/2018 17:11	368
1431	1/5/2018 17:12	368
1432	1/5/2018 17:13	367
1433	1/5/2018 17:14	368
1434	1/5/2018 17:15	368
1435	1/5/2018 17:16	367
1436	1/5/2018 17:17	366
1437	1/5/2018 17:18	367
1438	1/5/2018 17:19	365
1439	1/5/2018 17:20	366
1440	1/5/2018 17:21	365
1441	1/5/2018 17:22	365
1442	1/5/2018 17:23	366
1443	1/5/2018 17:24	366
1444	1/5/2018 17:25	365
1445	1/5/2018 17:26	366
1446	1/5/2018 17:27	365
1447	1/5/2018 17:28	364
1448	1/5/2018 17:29	365
1449	1/5/2018 17:30	365
1450	1/5/2018 17:31	364
1451	1/5/2018 17:32	364
1452	1/5/2018 17:33	365
1453	1/5/2018 17:34	365
1454	1/5/2018 17:35	364
1455	1/5/2018 17:36	364
1456	1/5/2018 17:37	364
1457	1/5/2018 17:38	364
1458	1/5/2018 17:39	363
1459	1/5/2018 17:40	363
1460	1/5/2018 17:41			363
1461	1/5/2018 17:42			363
1462	1/5/2018 17:43			364
1463	1/5/2018 17:44			365
1464	1/5/2018 17:45			365
1465	1/5/2018 17:46			364
1466	1/5/2018 17:47			363
1467	1/5/2018 17:48			363
1468	1/5/2018 17:49			363
1469	1/5/2018 17:50			363
1470	1/5/2018 17:51			364
1471	1/5/2018 17:52			364
1472	1/5/2018 17:53			364
1473	1/5/2018 17:54			362
1474	1/5/2018 17:55			363
1475	1/5/2018 17:56			362
1476	1/5/2018 17:57			363
1477	1/5/2018 17:58			363
1478	1/5/2018 17:59			362
1479	1/5/2018 18:00			362
1480	1/5/2018 18:01			361
1481	1/5/2018 18:02			361
1482	1/5/2018 18:03			361
1483	1/5/2018 18:04			362
1484	1/5/2018 18:05			362
1485	1/5/2018 18:06			361
1486	1/5/2018 18:07			360
1487	1/5/2018 18:08			360
1488	1/5/2018 18:09			360
1489	1/5/2018 18:10			359
1490	1/5/2018 18:11			360
1491	1/5/2018 18:12			360
1492	1/5/2018 18:13			360
1493	1/5/2018 18:14			360
1494	1/5/2018 18:15			361
1495	1/5/2018 18:16			360
1496	1/5/2018 18:17			360
1497	1/5/2018 18:18			360
1498	1/5/2018 18:19			360
1499	1/5/2018 18:20			360
1500	1/5/2018 18:21			651
1501	1/5/2018 18:22			1848
1502	1/5/2018 18:23			3184
1503	1/5/2018 18:24			4186
1504	1/5/2018 18:25			4965
1505	1/5/2018 18:26			5500
1506	1/5/2018 18:27			5859
1507	1/5/2018 18:28			6026
1508	1/5/2018 18:29			6194
1509	1/5/2018 18:30			6326
1510	1/5/2018 18:31			6380
1511	1/5/2018 18:32			6415
1512	1/5/2018 18:33			6437
1513	1/5/2018 18:34			6427
1514	1/5/2018 18:35			6401
1515	1/5/2018 18:36			6368
1516	1/5/2018 18:37			6318
1517	1/5/2018 18:38			6283
1518	1/5/2018 18:39			6227
1519	1/5/2018 18:40			6177
1520	1/5/2018 18:41			6132
1521	1/5/2018 18:42			6080
1522	1/5/2018 18:43			6022
1523	1/5/2018 18:44			5973
1524	1/5/2018 18:45			5909
1525	1/5/2018 18:46			5844
1526	1/5/2018 18:47			5785
1527	1/5/2018 18:48			5737
1528	1/5/2018 18:49			5678
1529	1/5/2018 18:50			5621
1530	1/5/2018 18:51			5565
1531	1/5/2018 18:52			5504
1532	1/5/2018 18:53			5446
1533	1/5/2018 18:54			5388
1534	1/5/2018 18:55			5331
1535	1/5/2018 18:56			5259
1536	1/5/2018 18:57			5220
1537	1/5/2018 18:58			5151
1538	1/5/2018 18:59			5111
1539	1/5/2018 19:00			5056
1540	1/5/2018 19:01			5013
1541	1/5/2018 19:02			4967
1542	1/5/2018 19:03			4925
1543	1/5/2018 19:04			4872
1544	1/5/2018 19:05			4826
1545	1/5/2018 19:06			4785
1546	1/5/2018 19:07			4729
1547	1/5/2018 19:08			4672
1548	1/5/2018 19:09			4634
1549	1/5/2018 19:10			4582
1550	1/5/2018 19:11			4547
1551	1/5/2018 19:12			4503
1552	1/5/2018 19:13			4447
1553	1/5/2018 19:14			4404
1554	1/5/2018 19:15			4360
1555	1/5/2018 19:16			4311
1556	1/5/2018 19:17			4262
1557	1/5/2018 19:18			4217
1558	1/5/2018 19:19			4182
1559	1/5/2018 19:20			4136
1560	1/5/2018 19:21			4102
1561	1/5/2018 19:22			4066
1562	1/5/2018 19:23			4034
1563	1/5/2018 19:24			3993
1564	1/5/2018 19:25			3946
1565	1/5/2018 19:26			3917
1566	1/5/2018 19:27			3880
1567	1/5/2018 19:28			3842
1568	1/5/2018 19:29			3811
1569	1/5/2018 19:30			3771
1570	1/5/2018 19:31			3735
1571	1/5/2018 19:32			3705
1572	1/5/2018 19:33			3669
1573	1/5/2018 19:34			3629
1574	1/5/2018 19:35			3598
1575	1/5/2018 19:36			3563
1576	1/5/2018 19:37			3527
1577	1/5/2018 19:38			3496
1578	1/5/2018 19:39			3462
1579	1/5/2018 19:40			3428
1580	1/5/2018 19:41			3395
1581	1/5/2018 19:42			3355
1582	1/5/2018 19:43			3328
1583	1/5/2018 19:44			3297
1584	1/5/2018 19:45			3275
1585	1/5/2018 19:46			3247
1586	1/5/2018 19:47			3214
1587	1/5/2018 19:48			3183
1588	1/5/2018 19:49			3157
1589	1/5/2018 19:50			3133
1590	1/5/2018 19:51			3106
1591	1/5/2018 19:52			3076
1592	1/5/2018 19:53			3053
1593	1/5/2018 19:54			3027
1594	1/5/2018 19:55			3002
1595	1/5/2018 19:56			2987
1596	1/5/2018 19:57			2952
1597	1/5/2018 19:58			2922
1598	1/5/2018 19:59			2896
1599	1/5/2018 20:00			2880
1600	1/5/2018 20:01			2848
1601	1/5/2018 20:02			2820
1602	1/5/2018 20:03			2800
1603	1/5/2018 20:04			2771
1604	1/5/2018 20:05			2745
1605	1/5/2018 20:06			2714
1606	1/5/2018 20:07			2697
1607	1/5/2018 20:08			2670
1608	1/5/2018 20:09			2656
1609	1/5/2018 20:10			2634
1610	1/5/2018 20:11			2613
1611	1/5/2018 20:12			2596
1612	1/5/2018 20:13			2576
1613	1/5/2018 20:14			2557
1614	1/5/2018 20:15			2533
1615	1/5/2018 20:16			2514
1616	1/5/2018 20:17			2496
1617	1/5/2018 20:18			2475
1618	1/5/2018 20:19			2452
1619	1/5/2018 20:20			2430
1620	1/5/2018 20:21			2414
1621	1/5/2018 20:22			2394
1622	1/5/2018 20:23			2380
1623	1/5/2018 20:24			2361
1624	1/5/2018 20:25			2337
1625	1/5/2018 20:26			2322
1626	1/5/2018 20:27			2307
1627	1/5/2018 20:28			2290
1628	1/5/2018 20:29			2268
1629	1/5/2018 20:30			2247
1630	1/5/2018 20:31			2230
1631	1/5/2018 20:32			2212
1632	1/5/2018 20:33			2194
1633	1/5/2018 20:34			2176
1634	1/5/2018 20:35			2161
1635	1/5/2018 20:36			2145
1636	1/5/2018 20:37			2130
1637	1/5/2018 20:38			2113
1638	1/5/2018 20:39			2099
1639	1/5/2018 20:40			2087
1640	1/5/2018 20:41			2077
1641	1/5/2018 20:42			2061
1642	1/5/2018 20:43			2044
1643	1/5/2018 20:44			2031
1644	1/5/2018 20:45			2017
1645	1/5/2018 20:46			2002
1646	1/5/2018 20:47			1987
1647	1/5/2018 20:48			1975
1648	1/5/2018 20:49			1960
1649	1/5/2018 20:50			1946
1650	1/5/2018 20:51			1937
1651	1/5/2018 20:52			1923
1652	1/5/2018 20:53			1906
1653	1/5/2018 20:54			1889
1654	1/5/2018 20:55			1880
1655	1/5/2018 20:56			1866
1656	1/5/2018 20:57	1855
1657	1/5/2018 20:58	1853
1658	1/5/2018 20:59	1854
1659	1/5/2018 21:00	1848
1660	1/5/2018 21:01	1836
1661	1/5/2018 21:02	1820
1662	1/5/2018 21:03	1807
1663	1/5/2018 21:04	1798
1664	1/5/2018 21:05	1785
1665	1/5/2018 21:06	1771
1666	1/5/2018 21:07	1760
1667	1/5/2018 21:08	1751
1668	1/5/2018 21:09	1743
1669	1/5/2018 21:10	1726
1670	1/5/2018 21:11	1714
1671	1/5/2018 21:12	1707
1672	1/5/2018 21:13	1698
1673	1/5/2018 21:14	1682
1674	1/5/2018 21:15	1669
1675	1/5/2018 21:16	1661
1676	1/5/2018 21:17	1651
1677	1/5/2018 21:18	1639
1678	1/5/2018 21:19	1631
1679	1/5/2018 21:20	1622
1680	1/5/2018 21:21	1615
1681	1/5/2018 21:22	1609
1682	1/5/2018 21:23	1597
1683	1/5/2018 21:24	1591
1684	1/5/2018 21:25	1577
1685	1/5/2018 21:26	1568
1686	1/5/2018 21:27	1560
1687	1/5/2018 21:28	1549
1688	1/5/2018 21:29	1542
1689	1/5/2018 21:30	1532
1690	1/5/2018 21:31	1525
1691	1/5/2018 21:32	1515
1692	1/5/2018 21:33	1509
1693	1/5/2018 21:34	1499
1694	1/5/2018 21:35	1493
1695	1/5/2018 21:36	1488
1696	1/5/2018 21:37	1479
1697	1/5/2018 21:38	1468
1698	1/5/2018 21:39	1460
1699	1/5/2018 21:40	1452
1700	1/5/2018 21:41	1446
1701	1/5/2018 21:42	1440
1702	1/5/2018 21:43	1428
1703	1/5/2018 21:44	1427
1704	1/5/2018 21:45	1418
1705	1/5/2018 21:46	1409
1706	1/5/2018 21:47	1401
1707	1/5/2018 21:48	1394
1708	1/5/2018 21:49	1388
1709	1/5/2018 21:50	1380
1710	1/5/2018 21:51	1369
1711	1/5/2018 21:52	1366
1712	1/5/2018 21:53	1360
1713	1/5/2018 21:54	1354
1714	1/5/2018 21:55	1344
1715	1/5/2018 21:56	1337
1716	1/5/2018 21:57	1328
1717	1/5/2018 21:58	1321
1718	1/5/2018 21:59	1316
1719	1/5/2018 22:00	1309
1720	1/5/2018 22:01	1301
1721	1/5/2018 22:02	1294
1722	1/5/2018 22:03	1286
1723	1/5/2018 22:04	1282
1724	1/5/2018 22:05	1277
1725	1/5/2018 22:06	1268
1726	1/5/2018 22:07	1262
1727	1/5/2018 22:08	1260
1728	1/5/2018 22:09	1252
1729	1/5/2018 22:10			1245
1730	1/5/2018 22:11			1233
1731	1/5/2018 22:12			1227
1732	1/5/2018 22:13			1219
1733	1/5/2018 22:14			1213
1734	1/5/2018 22:15			1208
1735	1/5/2018 22:16			1202
1736	1/5/2018 22:17			1197
1737	1/5/2018 22:18			1195
1738	1/5/2018 22:19			1191
1739	1/5/2018 22:20			1185
1740	1/5/2018 22:21			1180
1741	1/5/2018 22:22			1175
1742	1/5/2018 22:23			1169
1743	1/5/2018 22:24			1164
1744	1/5/2018 22:25			1161
1745	1/5/2018 22:26			1158
1746	1/5/2018 22:27			1153
1747	1/5/2018 22:28			1147
1748	1/5/2018 22:29			1143
1749	1/5/2018 22:30			1140
1750	1/5/2018 22:31			1134
1751	1/5/2018 22:32			1129
1752	1/5/2018 22:33			1125
1753	1/5/2018 22:34			1120
1754	1/5/2018 22:35			1114
1755	1/5/2018 22:36			1114
1756	1/5/2018 22:37			1108
1757	1/5/2018 22:38			1102
1758	1/5/2018 22:39			1096
1759	1/5/2018 22:40			1094
1760	1/5/2018 22:41			1092
1761	1/5/2018 22:42			1086
1762	1/5/2018 22:43			1083
1763	1/5/2018 22:44			1081
1764	1/5/2018 22:45			1078
1765	1/5/2018 22:46			1069
1766	1/5/2018 22:47			1067
1767	1/5/2018 22:48			1062
1768	1/5/2018 22:49			1059
1769	1/5/2018 22:50			1055
1770	1/5/2018 22:51			1051
1771	1/5/2018 22:52			1047
1772	1/5/2018 22:53			1044
1773	1/5/2018 22:54			1042
1774	1/5/2018 22:55			1036
1775	1/5/2018 22:56			1030
1776	1/5/2018 22:57			1028
1777	1/5/2018 22:58			1020
1778	1/5/2018 22:59			1018
1779	1/5/2018 23:00			1014
1780	1/5/2018 23:01			1010
1781	1/5/2018 23:02			1009
1782	1/5/2018 23:03			1005
1783	1/5/2018 23:04			1002
1784	1/5/2018 23:05			998
1785	1/5/2018 23:06			993
1786	1/5/2018 23:07			989
1787	1/5/2018 23:08			987
1788	1/5/2018 23:09			985
1789	1/5/2018 23:10			978
1790	1/5/2018 23:11			977
1791	1/5/2018 23:12			974
1792	1/5/2018 23:13			968
1793	1/5/2018 23:14			966
1794	1/5/2018 23:15			963
1795	1/5/2018 23:16			959
1796	1/5/2018 23:17			956
1797	1/5/2018 23:18			954
1798	1/5/2018 23:19			949
1799	1/5/2018 23:20			944
1800	1/5/2018 23:21			940
1801	1/5/2018 23:22			938
1802	1/5/2018 23:23			935
1803	1/5/2018 23:24			933
1804	1/5/2018 23:25			931
1805	1/5/2018 23:26			927
1806	1/5/2018 23:27			926
1807	1/5/2018 23:28			923
1808	1/5/2018 23:29			921
1809	1/5/2018 23:30			919
1810	1/5/2018 23:31			916
1811	1/5/2018 23:32			915
1812	1/5/2018 23:33			911
1813	1/5/2018 23:34			907
1814	1/5/2018 23:35			904
1815	1/5/2018 23:36			903
1816	1/5/2018 23:37			900
1817	1/5/2018 23:38			899
1818	1/5/2018 23:39			894
1819	1/5/2018 23:40			892
1820	1/5/2018 23:41			891
1821	1/5/2018 23:42			890
1822	1/5/2018 23:43			886
1823	1/5/2018 23:44			884
1824	1/5/2018 23:45			880
1825	1/5/2018 23:46			877
1826	1/5/2018 23:47			874
1827	1/5/2018 23:48			872
1828	1/5/2018 23:49			871
1829	1/5/2018 23:50			871
1830	1/5/2018 23:51			869
1831	1/5/2018 23:52			867
1832	1/5/2018 23:53			862
1833	1/5/2018 23:54			859
1834	1/5/2018 23:55			859
1835	1/5/2018 23:56			858
1836	1/5/2018 23:57			856
1837	1/5/2018 23:58			854
1838	1/5/2018 23:59			854
1839	1/6/2018 0:00			849
1840	1/6/2018 0:01			846
1841	1/6/2018 0:02			843
1842	1/6/2018 0:03			842
1843	1/6/2018 0:04			841
1844	1/6/2018 0:05			839
1845	1/6/2018 0:06			837
1846	1/6/2018 0:07			835
1847	1/6/2018 0:08			832
1848	1/6/2018 0:09			829
1849	1/6/2018 0:10			826
1850	1/6/2018 0:11			825
1851	1/6/2018 0:12			823
1852	1/6/2018 0:13			823
1853	1/6/2018 0:14			822
1854	1/6/2018 0:15			819
1855	1/6/2018 0:16			817
1856	1/6/2018 0:17			816
1857	1/6/2018 0:18			813
1858	1/6/2018 0:19			811
1859	1/6/2018 0:20			809
1860	1/6/2018 0:21			806
1861	1/6/2018 0:22			802
1862	1/6/2018 0:23			802
1863	1/6/2018 0:24			800
1864	1/6/2018 0:25			797
1865	1/6/2018 0:26			796
1866	1/6/2018 0:27			794
1867	1/6/2018 0:28			793
1868	1/6/2018 0:29			792
1869	1/6/2018 0:30			789
1870	1/6/2018 0:31			785
1871	1/6/2018 0:32			786
1872	1/6/2018 0:33			782
1873	1/6/2018 0:34			780
1874	1/6/2018 0:35			778
1875	1/6/2018 0:36			778
1876	1/6/2018 0:37			778
1877	1/6/2018 0:38			776
1878	1/6/2018 0:39			774
1879	1/6/2018 0:40			770
1880	1/6/2018 0:41			769
1881	1/6/2018 0:42			768
1882	1/6/2018 0:43			766
1883	1/6/2018 0:44			766
1884	1/6/2018 0:45			764
1885	1/6/2018 0:46			761
1886	1/6/2018 0:47			760
1887	1/6/2018 0:48			755
1888	1/6/2018 0:49			755
1889	1/6/2018 0:50			754
1890	1/6/2018 0:51			753
1891	1/6/2018 0:52			753
1892	1/6/2018 0:53			752
1893	1/6/2018 0:54			750
1894	1/6/2018 0:55			746
1895	1/6/2018 0:56			746
1896	1/6/2018 0:57			741
1897	1/6/2018 0:58			741
1898	1/6/2018 0:59			741
1899	1/6/2018 1:00			739
1900	1/6/2018 1:01			738
1901	1/6/2018 1:02			737
1902	1/6/2018 1:03			735
1903	1/6/2018 1:04			732
1904	1/6/2018 1:05			730
1905	1/6/2018 1:06			729
1906	1/6/2018 1:07			726
1907	1/6/2018 1:08			726
1908	1/6/2018 1:09			726
1909	1/6/2018 1:10			725
1910	1/6/2018 1:11			722
1911	1/6/2018 1:12			721
1912	1/6/2018 1:13			720
1913	1/6/2018 1:14			719
1914	1/6/2018 1:15			718
1915	1/6/2018 1:16			715
1916	1/6/2018 1:17			714
1917	1/6/2018 1:18			714
1918	1/6/2018 1:19			712
1919	1/6/2018 1:20			709
1920	1/6/2018 1:21			708
1921	1/6/2018 1:22			706
1922	1/6/2018 1:23			705
1923	1/6/2018 1:24			704
1924	1/6/2018 1:25			703
1925	1/6/2018 1:26			700
1926	1/6/2018 1:27			698
1927	1/6/2018 1:28			695
1928	1/6/2018 1:29			693
1929	1/6/2018 1:30			693
1930	1/6/2018 1:31			691
1931	1/6/2018 1:32			691
1932	1/6/2018 1:33			690
1933	1/6/2018 1:34			686
1934	1/6/2018 1:35			687
1935	1/6/2018 1:36			686
1936	1/6/2018 1:37			686
1937	1/6/2018 1:38			684
1938	1/6/2018 1:39			683
1939	1/6/2018 1:40			680
1940	1/6/2018 1:41			678
1941	1/6/2018 1:42			679
1942	1/6/2018 1:43			677
1943	1/6/2018 1:44			674
1944	1/6/2018 1:45			674
1945	1/6/2018 1:46			673
1946	1/6/2018 1:47			672
1947	1/6/2018 1:48			669
1948	1/6/2018 1:49			669
1949	1/6/2018 1:50			668
1950	1/6/2018 1:51			667
1951	1/6/2018 1:52			667
1952	1/6/2018 1:53			666
1953	1/6/2018 1:54			664
1954	1/6/2018 1:55			662
1955	1/6/2018 1:56			661
1956	1/6/2018 1:57			659
1957	1/6/2018 1:58			657
1958	1/6/2018 1:59			657
1959	1/6/2018 2:00			656
1960	1/6/2018 2:01			655
1961	1/6/2018 2:02			652
1962	1/6/2018 2:03			653
1963	1/6/2018 2:04			653
1964	1/6/2018 2:05			651
1965	1/6/2018 2:06			650
1966	1/6/2018 2:07			650
1967	1/6/2018 2:08			650
1968	1/6/2018 2:09			647
1969	1/6/2018 2:10			646
1970	1/6/2018 2:11			647
1971	1/6/2018 2:12			647
1972	1/6/2018 2:13			644
1973	1/6/2018 2:14			643
1974	1/6/2018 2:15			642
1975	1/6/2018 2:16			642
1976	1/6/2018 2:17			641
1977	1/6/2018 2:18			640
1978	1/6/2018 2:19			638
1979	1/6/2018 2:20			638
1980	1/6/2018 2:21			637
1981	1/6/2018 2:22			635
1982	1/6/2018 2:23			635
1983	1/6/2018 2:24			634
1984	1/6/2018 2:25			633
1985	1/6/2018 2:26			633
1986	1/6/2018 2:27			633
1987	1/6/2018 2:28			630
1988	1/6/2018 2:29			628
1989	1/6/2018 2:30			627
1990	1/6/2018 2:31			627
1991	1/6/2018 2:32			627
1992	1/6/2018 2:33			627
1993	1/6/2018 2:34			626
1994	1/6/2018 2:35			626
1995	1/6/2018 2:36			625
1996	1/6/2018 2:37			623
1997	1/6/2018 2:38			621
1998	1/6/2018 2:39			621
1999	1/6/2018 2:40			619
[truncated: 3,712 more rows]
