# Supplementary material for: A spherical falling film gas-liquid equilibrator for rapid and continuous measurements of CO2 and other trace gases
Source: PLoS One. 2019 Sep 25;14(9):e0222303. doi: 10.1371/journal.pone.0222303 (PMC6760761; doi:10.1371/journal.pone.0222303)
Supplement: S5 Table — (CSV) [file pone.0222303.s008.csv]

Min	Measure1	Measure2	Standard	Stnd_plus1	Stnd_minus1	Read_plus3	Read_minus3
1	5870	6710	7579	7654.79	7503.21	6478.7	6941.3
2	6630	6870	7579	7654.79	7503.21	6633.9	7106.1
3	6940	7080	7579	7654.79	7503.21	6837.6	7322.4
4	7130	7220	7579	7654.79	7503.21	6973.4	7466.6
5	7200	7330	7579	7654.79	7503.21	7080.1	7579.9
6	7290	7400	7579	7654.79	7503.21	7148	7652
7	7350	7450	7579	7654.79	7503.21	7196.5	7703.5
8	7380	7480	7579	7654.79	7503.21	7225.6	7734.4
9	7400	7510	7579	7654.79	7503.21	7254.7	7765.3
10	7420	7540	7579	7654.79	7503.21	7283.8	7796.2
11	7430	7540	7579	7654.79	7503.21	7283.8	7796.2
12	7440	7550	7579	7654.79	7503.21	7293.5	7806.5
13	7440	7550	7579	7654.79	7503.21	7293.5	7806.5
14	7440	7550	7579	7654.79	7503.21	7293.5	7806.5
15	7440	7560	7579	7654.79	7503.21	7303.2	7816.8
16	7450	7560	7579	7654.79	7503.21	7303.2	7816.8
17	7450	7560	7579	7654.79	7503.21	7303.2	7816.8
18	7450	7560	7579	7654.79	7503.21	7303.2	7816.8
19	7450	7570	7579	7654.79	7503.21	7312.9	7827.1
20	7460	7560	7579	7654.79	7503.21	7303.2	7816.8
21	7460	7560	7579	7654.79	7503.21	7303.2	7816.8
22	7460	7560	7579	7654.79	7503.21	7303.2	7816.8
23	7460	7560	7579	7654.79	7503.21	7303.2	7816.8
24	7460	7560	7579	7654.79	7503.21	7303.2	7816.8
25	7460	7560	7579	7654.79	7503.21	7303.2	7816.8
26	7450	7560	7579	7654.79	7503.21	7303.2	7816.8
27	7460	7570	7579	7654.79	7503.21	7312.9	7827.1
28	7460	7570	7579	7654.79	7503.21	7312.9	7827.1
29	7450	7570	7579	7654.79	7503.21	7312.9	7827.1
30	7450	7570	7579	7654.79	7503.21	7312.9	7827.1
31	7460	7560	7579	7654.79	7503.21	7303.2	7816.8
32	7460	7560	7579	7654.79	7503.21	7303.2	7816.8
33	7450	7560	7579	7654.79	7503.21	7303.2	7816.8
34	7460	7560	7579	7654.79	7503.21	7303.2	7816.8
35	7460	7560	7579	7654.79	7503.21	7303.2	7816.8
36		7570	7579	7654.79	7503.21	7312.9	7827.1
