# Supplementary material for: A spherical falling film gas-liquid equilibrator for rapid and continuous measurements of CO2 and other trace gases
Source: PLoS One. 2019 Sep 25;14(9):e0222303. doi: 10.1371/journal.pone.0222303 (PMC6760761; doi:10.1371/journal.pone.0222303)
Supplement: S6 Table — (CSV) [file pone.0222303.s009.csv]

Minute	Measured	Stnd	Stnd_plus1	Stnd_minus1	Read_plus3	Read_minus3
1	440	1047	1057	1037	396.8	483.2
2	960	1047	1057	1037	901.2	1018.8
3	1050	1047	1057	1037	988.5	1111.5
4	1060	1047	1057	1037	998.2	1121.8
5	1060	1047	1057	1037	998.2	1121.8
6	1050	1047	1057	1037	988.5	1111.5
7	1050	1047	1057	1037	988.5	1111.5
8	1050	1047	1057	1037	988.5	1111.5
9	1040	1047	1057	1037	978.8	1101.2
10	1030	1047	1057	1037	969.1	1090.9
11	1030	1047	1057	1037	969.1	1090.9
12	1030	1047	1057	1037	969.1	1090.9
13	1030	1047	1057	1037	969.1	1090.9
14	1020	1047	1057	1037	959.4	1080.6
15	1030	1047	1057	1037	969.1	1090.9
16	1030	1047	1057	1037	969.1	1090.9
17	1030	1047	1057	1037	969.1	1090.9
18	1020	1047	1057	1037	959.4	1080.6
19	1020	1047	1057	1037	959.4	1080.6
20	1020	1047	1057	1037	959.4	1080.6
21	1020	1047	1057	1037	959.4	1080.6
22	1020	1047	1057	1037	959.4	1080.6
23	1030	1047	1057	1037	969.1	1090.9
