# Supplementary material for: A spherical falling film gas-liquid equilibrator for rapid and continuous measurements of CO2 and other trace gases
Source: PLoS One. 2019 Sep 25;14(9):e0222303. doi: 10.1371/journal.pone.0222303 (PMC6760761; doi:10.1371/journal.pone.0222303)
Supplement: S7 Table — (CSV) [file pone.0222303.s010.csv]

minute	trial_1	trial_2	trial_3
1	180	130	80
2	2600	200	350
3	14200	410	2330
4	26150	580	4410
5	35360	690	5930
6	41720	780	6930
7	45330	820	7570
8	48070	850	7960
9	49610	870	8160
10	50400	880	8270
11	50750	890	8340
12	51020	890	8390
13	51000	900	8390
14	50770	900	8410
15	50450	900	8420
16	50350	900	8430
