# Supplementary material for: A spherical falling film gas-liquid equilibrator for rapid and continuous measurements of CO2 and other trace gases
Source: PLoS One. 2019 Sep 25;14(9):e0222303. doi: 10.1371/journal.pone.0222303 (PMC6760761; doi:10.1371/journal.pone.0222303)
Supplement: S8 Table — (CSV) [file pone.0222303.s011.csv]

minute	trial_1	trial_2	trial_3	trial_4	trial_5
1	29200	46010	8290	4040	950
2	27510	34180	7300	2710	750
3	15290	20450	4040	1600	540
4	8970	12870		1050	470
5	6040	8850	1760	780	330
6	4240	6330	1300	590	270
7	3110	4630	990	460	230
8	2320	3530	780	390	200
9	1770	2710	610	340	180
10	1390	2210	490	300	160
11	1110	1900	410	270	150
12	920	1680	360	240	150
13	780	1540	320	220	140
14	690	1380	280	210	140
15	610	1320	250	200	140
16	560	1250	230	190	140
