# Supplementary material for: A spherical falling film gas-liquid equilibrator for rapid and continuous measurements of CO2 and other trace gases
Source: PLoS One. 2019 Sep 25;14(9):e0222303. doi: 10.1371/journal.pone.0222303 (PMC6760761; doi:10.1371/journal.pone.0222303)
Supplement: S9 Table — (CSV) [file pone.0222303.s012.csv]

minute	3Stack	BB
1	209	198
2	209	199
3	212	198
4	213	198
5	212	197
6	212	196
7	211	196
8	210	196
9	211	196
10	211	196
11	207	196
12	211	196
13	211	196
14	208	196
15	210	196
16	213	196
17	209	195
18	209	195
19	210	195
20	212	193
21	211	194
22	211	193
23	212	195
24	212	195
25	212	194
26	212	194
27	212	194
28	211	194
29	211	194
30	209	194
31	212	195
32	208	195
33	209	195
34	210	195
35	208	194
36	209	194
37	208	194
38	208	194
39	211	195
40	210	194
41	213	195
42	208	195
43	208	195
44	207	195
45	213	194
46	209	194
47	213	194
48	209	193
49	212	195
50	209	194
51	212	195
52	208	195
53	213	195
54	210	195
55	212	194
56	212	195
57	210	195
58	213	196
59	213	195
60	210	196
61	211	196
62	212	196
63	211	196
64	212	196
65	211	195
66	208	195
67	211	194
68	210	195
69	214	195
70	210	195
71	211	195
72	211	195
73	212	195
74	211	195
75	209	196
76	209	196
77	211	197
78	212	197
79	210	197
80	207	197
81	209	196
82	210	196
83	209	196
84	206	195
85	204	195
86	207	195
87	206	196
88	207	196
89	208	196
90	206	196
91	208	195
92	208	195
93	207	195
94	206	194
95	209	194
96	208	194
97	207	194
98	207	194
99	205	193
100	204	193
101	205	192
102	206	192
103	205	192
104	207	192
105	202	192
106	204	192
107	206	192
108	209	193
109	205	192
110	209	191
111	204	192
112	207	192
113	203	192
114	201	193
115	207	192
116	207	192
117	205	192
118	205	193
119	207	193
120	206	192
121	208	192
122	207	191
123	205	191
124	204	191
125	203	191
126	203	191
127	204	191
128	204	191
129	207	191
130	206	191
131	202	191
132	206	191
133	206	191
134	204	191
135	205	191
136	206	190
137	206	190
138	203	190
139	203	190
140	201	190
141	200	190
142	201	190
143	202	189
144	201	189
145	204	189
146	205	189
147	204	189
148	205	189
149	206	189
150	203	189
151	207	189
152	206	189
153	207	189
154	201	189
155	206	189
156	203	190
157	201	189
158	203	189
159	205	188
160	203	188
161	203	188
162	200	188
163	204	188
164	204	189
165	204	188
166	205	188
167	207	189
168	203	189
169	203	188
170	205	188
171	205	189
172	204	189
173	201	188
174	202	188
175	199	187
176	202	187
177	205	186
178	203	186
179	202	186
180	201	186
181	203	186
182	206	186
183	202	186
184	203	186
185	204	187
186	204	187
187	202	187
188	202	187
189	198	187
190	203	186
191	199	187
192	202	186
193	198	186
194	201	186
195	200	186
196	199	186
197	317	186
198	391	186
199	405	186
200	420	186
201	421	186
202	420	186
203	424	186
204	419	186
205	428	186
206	425	185
207	430	184
208	428	183
209	426	183
210	427	183
211	428	182
212	427	182
213	357	182
214	253	181
215	207	180
216	193	181
217	194	180
218	194	181
219	198	182
220	194	180
221	193	180
222	194	181
223	196	181
224	194	180
225	197	181
226	193	181
227	197	181
228	195	180
229	196	180
230	194	181
231	194	180
232	194	180
233	196	180
234	198	180
235	195	181
236	196	181
237	198	181
238	196	181
239	196	181
240	195	180
241	193	180
242	193	180
243	195	180
244	193	181
245	193	181
246	196	181
247	193	182
248	197	182
249	197	182
250	196	181
251	197	181
252	197	181
253	198	181
254	198	180
255	199	180
256	197	181
257	197	181
258	199	181
259	198	181
260	193	182
261	198	182
262	197	181
263	195	182
264	196	182
265	201	182
266	193	182
267	197	181
268	198	182
269	197	182
270	198	182
271	199	182
272	201	182
273	197	183
274	199	183
275	199	183
276	200	183
277	200	183
278	201	184
279	196	183
280	200	183
281	201	184
282	197	184
283	206	185
284	200	184
285	197	184
286	200	184
287	199	185
288	198	185
289	201	183
290	201	184
291	197	184
292	200	184
293	203	184
294	197	185
295	195	184
296	196	185
297	197	184
298	196	184
299	195	183
300	195	183
301	195	183
302	198	183
303	196	183
304	195	183
305	198	183
306	198	183
307	199	182
308	199	181
309	197	181
310	194	180
311	191	180
312	195	179
313	189	179
314	191	177
315	195	177
316	192	177
317	193	177
318	195	177
319	194	178
320	194	178
321	196	178
322	194	178
323	196	179
324	191	179
325	190	179
326	193	179
327	195	179
328	196	179
329	199	179
330	192	179
331	197	178
332	196	178
333	197	178
334	201	179
335	200	179
336	199	179
337	200	179
338	198	180
339	198	180
340	195	180
341	196	180
342	195	180
343	196	180
344	197	179
345	199	179
346	199	179
347	193	179
348	196	179
349	197	179
350	198	178
351	195	178
352	195	178
353	193	177
354	196	176
355	193	175
356	193	174
357	192	174
358	190	173
359	193	173
360	192	173
361	192	173
362	193	173
363	191	170
364	192	172
365	193	173
366	189	173
367	186	173
368	191	173
369	193	173
370	191	172
371	193	172
372	195	172
373	194	172
374	192	171
375	195	171
376	192	171
377	195	171
378	195	171
379	197	170
380	192	170
381	195	170
382	190	171
383	195	171
384	196	170
385	191	170
386	190	170
387	194	170
388	192	170
389	196	170
390	192	170
391	195	169
392	190	169
393	190	168
394	189	168
395	189	170
396	191	170
397	191	169
398	193	169
399	188	169
400	191	168
401	190	168
402	192	168
403	189	168
404	190	169
405	188	168
406	190	168
407	186	169
408	190	168
409	187	168
410	188	169
411	189	169
412	190	169
413	192	169
414	191	170
415	191	170
416	189	170
417	192	170
418	186	169
419	192	169
420	192	168
421	193	169
422	192	169
423	189	168
424	189	168
425	190	168
426	186	169
427	186	168
428	188	168
429	189	168
430	191	168
431	191	168
432	188	169
433	186	167
434	188	168
435	189	167
436	187	167
437	188	167
438	188	168
439	186	168
440	191	168
441	191	168
442	186	167
443	187	167
444	187	167
445	188	167
446	186	167
447	189	168
448	185	168
449	188	168
450	191	168
451	188	168
452	188	168
453	187	168
454	185	168
455	187	168
456	188	169
457	187	168
458	187	168
459	188	168
460	188	168
461	187	168
462	186	168
463	187	168
464	188	168
465	188	168
466	187	168
467	186	168
468	183	168
469	187	168
470	188	167
471	186	168
472	189	168
473	189	167
474	186	168
475	186	168
476	190	167
477	189	167
478	188	167
479	186	167
480	191	167
481	187	167
482	189	168
483	191	168
484	188	168
485	189	168
486	189	168
487	188	169
488	188	168
489	186	168
490	191	167
491	188	167
492	191	167
493	188	166
494	190	166
495	186	166
496	187	166
497	188	166
498	186	167
499	188	167
500	189	167
501	185	167
502	186	168
503	185	167
504	187	167
505	188	167
506	189	167
507	189	167
508	189	167
509	188	167
510	187	167
511	187	167
512	186	167
513	185	167
514	184	167
515	185	167
516	188	167
517	187	167
518	184	167
519	186	167
520	186	167
521	186	168
522	192	168
523	189	168
524	187	168
525	188	168
526	185	167
527	184	168
528	187	168
529	184	168
530	183	168
531	186	168
532	187	168
533	187	168
534	187	168
535	188	168
536	187	167
537	187	168
538	189	168
539	187	168
540	187	168
541	185	168
542	189	167
543	188	169
544	187	169
545	186	169
546	182	169
547	188	169
548	184	169
549	189	168
550	184	168
551	185	168
552	186	168
553	185	168
554	315	168
555	383	168
556	410	168
557	427	168
558	430	168
559	438	168
560	437	167
561	437	168
562	433	168
563	434	168
564	428	167
565	431	168
566	435	167
567	435	168
568	432	168
569	437	168
570	353	167
571	254	167
572	221	167
573	203	167
574	198	167
575	189	168
576	192	167
577	188	167
578	190	167
579	186	167
580	186	168
581	189	167
582	186	167
583	189	167
584	187	167
585	188	166
586	186	166
587	185	167
588	185	168
589	185	168
590	184	167
591	189	167
592	186	167
593	189	167
594	190	167
595	188	167
596	187	167
597	188	167
598	188	167
599	183	167
600	185	166
601	187	167
602	187	167
603	188	166
604	185	167
605	186	167
606	186	167
607	188	167
608	186	167
609	190	167
610	186	167
611	185	168
612	188	168
613	187	169
614	188	168
615	187	169
616	187	169
617	184	170
618	191	169
619	187	169
620	182	168
621	192	168
622	189	167
623	189	168
624	189	168
625	185	167
626	186	168
627	188	167
628	187	167
629	188	167
630	187	167
631	187	167
632	184	167
633	187	167
634	188	167
635	188	168
636	188	168
637	184	167
638	187	168
639	189	168
640	186	168
641	188	169
642	187	169
643	186	168
644	186	167
645	188	168
646	190	168
647	186	169
648	187	169
649	191	169
650	191	169
651	193	169
652	193	170
653	191	169
654	191	169
655	193	170
656	189	170
657	193	170
658	189	170
659	191	170
660	189	170
661	193	171
662	194	171
663	190	172
664	195	172
665	191	173
666	191	173
667	189	173
668	196	173
669	192	174
670	193	174
671	191	174
672	197	174
673	197	174
674	195	174
675	193	174
676	194	175
677	193	175
678	194	175
679	195	175
680	194	175
681	194	175
682	195	175
683	197	175
684	194	174
685	196	175
686	193	175
687	193	175
688	192	175
689	196	174
690	195	174
691	194	174
692	196	174
693	195	174
694	192	174
695	192	174
696	192	174
697	195	174
698	198	174
699	192	174
700	193	174
701	197	174
702	199	175
703	196	175
704	197	176
705	197	176
706	196	177
707	199	178
708	197	178
709	199	177
710	197	178
711	198	178
712	195	178
713	199	178
714	195	178
715	198	178
716	196	178
717	197	178
718	196	177
719	197	178
720	201	178
721	201	177
722	195	177
723	197	178
724	198	177
725	196	177
726	198	178
727	197	177
728	197	177
729	195	177
730	197	176
731	195	177
732	194	177
733	196	176
734	195	176
735	196	176
736	193	175
737	196	176
738	195	176
739	196	176
740	195	175
741	195	176
742	196	175
743	195	175
744	192	175
745	195	175
746	193	175
747	195	175
748	193	175
749	194	175
750	197	176
751	192	176
752	195	176
753	196	175
754	196	175
755	193	175
756	197	175
757	196	174
758	196	174
759	196	174
760	194	174
761	194	174
762	195	174
763	195	174
764	193	174
765	191	174
766	191	174
767	196	174
768	192	173
769	195	173
770	195	173
771	197	173
772	193	174
773	190	173
774	191	173
775	193	173
776	190	173
777	189	173
778	189	173
779	190	174
780	191	174
781	193	175
782	193	174
783	191	174
784	195	174
785	195	174
786	191	174
787	193	174
788	193	173
789	194	174
790	193	174
791	195	175
792	194	174
793	194	174
794	195	174
795	196	175
796	194	174
797	194	174
798	192	174
799	195	174
800	192	174
801	194	175
802	192	175
803	195	175
804	192	175
805	197	175
806	190	175
807	188	175
808	189	175
809	186	175
810	188	175
811	183	174
812	185	175
813	186	174
814	188	174
815	187	175
816	188	174
817	184	174
818	184	174
819	182	174
820	184	173
821	185	173
822	180	172
823	185	170
824	186	171
825	185	171
826	185	170
827	186	170
828	183	170
829	183	170
830	184	169
831	188	169
832	187	169
833	184	169
834	183	169
835	186	169
836	187	169
837	185	169
838	188	169
839	185	168
840	186	168
841	184	169
842	184	168
843	189	168
844	186	168
845	190	167
846	189	168
847	188	168
848	190	168
849	187	168
850	189	168
851	188	168
852	186	168
853	191	168
854	186	168
855	187	168
856	188	168
857	188	168
858	187	167
859	190	168
860	191	168
861	188	169
862	188	168
863	186	168
864	191	167
865	191	167
866	187	168
867	191	168
868	191	168
869	189	168
870	194	168
871	191	168
872	188	168
873	191	168
874	193	168
875	190	168
876	192	168
877	189	168
878	190	168
879	193	169
880	190	169
881	190	169
882	188	169
883	189	169
884	192	169
885	189	169
886	188	170
887	188	169
888	189	170
889	188	169
890	187	169
891	185	169
892	187	169
893	188	168
894	185	169
895	187	169
896	187	169
897	190	170
898	192	170
899	191	170
900	188	170
901	190	170
902	188	170
903	191	170
904	194	170
905	192	170
906	192	169
907	188	170
908	190	170
909	191	171
910	190	171
911	191	171
912	189	170
913	193	170
914	306	170
915	390	171
916	420	171
917	437	171
918	452	172
919	446	172
920	443	172
921	451	172
922	443	172
923	445	172
924	455	172
925	447	173
926	451	172
927	447	172
928	448	172
929	446	172
930	364	172
931	264	173
932	230	173
933	216	173
934	206	173
935	203	173
936	200	173
937	200	173
938	197	173
939	198	173
940	200	173
941	196	173
942	200	173
943	199	173
944	196	174
945	200	174
946	199	175
947	198	175
948	198	175
949	198	176
950	199	176
951	200	177
952	199	177
953	200	177
954	197	177
955	198	177
956	199	178
957	200	178
958	199	178
959	199	177
960	203	177
961	203	176
962	201	176
963	202	175
964	201	176
965	204	176
966	199	176
967	202	177
968	201	178
969	203	178
970	200	178
971	199	178
972	201	177
973	200	176
974	198	175
975	197	174
976	197	174
977	197	174
978	199	173
979	201	173
980	197	173
981	197	172
982	198	172
983	197	171
984	197	171
985	197	170
986	194	171
987	196	170
988	192	170
989	197	170
990	191	170
991	193	169
992	196	170
993	191	170
994	195	170
995	195	170
996	193	170
997	193	170
998	195	171
999	195	171
1000	193	171
1001	194	171
1002	198	171
1003	195	170
1004	195	170
1005	196	170
1006	193	170
1007	194	171
1008	192	171
1009	194	171
1010	194	171
1011	192	171
1012	195	172
1013	196	171
1014	195	171
1015	196	172
1016	196	172
1017	199	172
1018	198	171
1019	199	172
1020	195	171
1021	196	171
1022	194	171
1023	197	172
1024	197	171
1025	197	171
1026	198	171
1027	198	171
1028	195	171
1029	195	172
1030	196	171
1031	195	171
1032	195	170
1033	195	171
1034	198	171
1035	196	171
1036	195	171
1037	195	171
1038	194	171
1039	196	172
1040	197	172
1041	202	171
1042	197	171
1043	199	171
1044	201	171
1045	200	172
1046	199	172
1047	195	172
1048	201	172
1049	199	172
1050	204	171
1051	205	171
1052	205	172
1053	205	172
1054	203	171
1055	204	171
1056	202	172
1057	203	171
1058	203	171
1059	203	172
1060	202	172
1061	205	171
1062	202	171
1063	204	171
1064	204	172
1065	201	171
1066	201	172
1067	202	172
1068	202	172
1069	203	171
1070	204	171
1071	202	172
1072	203	172
1073	200	173
1074	201	173
1075	201	172
1076	202	172
1077	204	172
1078	204	172
1079	202	172
1080	206	173
1081	203	173
1082	206	173
1083	205	173
1084	207	173
1085	206	173
1086	207	173
1087	206	172
1088	205	173
1089	206	173
1090	203	172
1091	208	172
1092	206	172
1093	204	173
1094	209	174
1095	209	174
1096	210	173
1097	209	174
1098	211	174
1099	213	175
1100	211	176
1101	211	177
1102	214	178
1103	211	180
1104	208	180
1105	209	182
1106	208	183
1107	208	183
1108	207	184
1109	208	185
1110	207	185
1111	205	186
1112	207	186
1113	206	186
1114	207	187
1115	208	186
1116	208	186
1117	207	186
1118	206	186
1119	208	187
1120	205	187
1121	205	187
1122	205	187
1123	205	187
1124	204	187
1125	207	187
1126	206	186
1127	204	186
1128	206	186
1129	203	186
1130	206	186
1131	209	186
1132	207	186
1133	208	187
1134	210	187
1135	211	187
1136	207	187
1137	210	187
1138	209	187
1139	209	187
1140	211	187
1141	210	187
1142	207	187
1143	206	188
1144	213	188
1145	208	188
1146	209	189
1147	210	189
1148	212	189
1149	209	189
1150	210	189
1151	210	189
1152	211	189
1153	212	189
1154	210	189
1155	210	189
1156	212	190
1157	217	191
1158	211	190
1159	214	191
1160	210	190
1161	213	192
1162	218	191
1163	214	191
1164	216	192
1165	218	192
1166	213	190
1167	218	191
1168	215	192
1169	214	192
1170	214	192
1171	214	193
1172	214	192
1173	215	193
1174	216	193
1175	213	193
1176	214	193
1177	216	193
1178	215	194
1179	215	194
1180	216	194
1181	214	196
1182	217	195
1183	214	196
1184	219	195
1185	214	195
1186	216	195
1187	213	196
1188	216	196
1189	213	196
1190	214	196
1191	216	196
1192	213	196
1193	215	196
1194	217	196
1195	215	196
1196	216	196
1197	217	196
1198	216	196
1199	219	196
1200	215	196
1201	212	196
1202	216	195
1203	215	196
1204	215	196
1205	213	196
1206	214	197
1207	211	196
1208	216	196
1209	215	196
1210	214	197
1211	215	197
1212	216	197
1213	217	197
1214	218	198
1215	217	198
1216	219	197
1217	216	197
1218	217	197
1219	219	198
1220	221	197
1221	220	196
1222	217	197
1223	216	196
1224	217	196
1225	211	196
1226	218	196
1227	216	196
1228	214	195
1229	216	195
1230	214	194
1231	214	193
1232	215	193
1233	215	193
1234	214	192
1235	212	193
1236	210	192
1237	210	192
1238	210	191
1239	210	191
1240	211	190
1241	211	190
1242	210	189
1243	208	188
1244	212	188
1245	209	187
1246	206	188
1247	209	187
1248	205	187
1249	209	187
1250	208	187
1251	205	187
1252	205	186
1253	205	186
1254	205	187
1255	205	187
1256	207	187
1257	205	187
1258	205	187
1259	205	187
1260	206	186
1261	204	187
1262	202	187
1263	204	187
1264	205	187
1265	205	187
1266	206	186
1267	202	186
1268	207	186
1269	205	186
1270	207	186
1271	206	186
1272	203	186
1273	204	186
1274	314	186
1275	393	186
1276	423	186
1277	431	186
1278	442	186
1279	449	186
1280	447	186
1281	447	186
1282	444	185
1283	445	186
1284	446	186
1285	448	185
1286	444	185
1287	449	185
1288	444	185
1289	449	185
1290	368	185
1291	268	185
1292	238	185
1293	224	185
1294	216	185
1295	209	185
1296	209	185
1297	207	186
1298	209	185
1299	209	185
1300	207	185
1301	209	185
1302	207	184
1303	207	185
1304	201	186
1305	202	185
1306	212	186
1307	205	186
1308	206	186
1309	204	186
1310	205	186
1311	202	186
1312	206	186
1313	204	187
1314	204	187
1315	203	187
1316	200	187
1317	199	186
1318	200	186
1319	204	186
1320	202	186
1321	203	186
1322	203	186
1323	201	186
1324	204	186
1325	202	186
1326	206	185
1327	208	185
1328	206	185
1329	205	186
1330	203	185
1331	206	185
1332	205	186
1333	205	185
1334	206	186
1335	206	186
1336	206	186
1337	207	187
1338	206	187
1339	209	186
1340	205	187
1341	204	187
1342	203	186
1343	208	186
1344	208	186
1345	207	186
1346	204	187
1347	204	187
1348	205	187
1349	205	187
1350	206	187
1351	207	187
1352	207	187
1353	207	189
1354	207	188
1355	208	188
1356	206	188
1357	209	188
1358	211	187
1359	208	187
1360	207	187
1361	210	187
1362	212	187
1363	209	187
1364	209	187
1365	212	187
1366	210	188
1367	209	188
1368	207	188
1369	214	188
1370	209	188
1371	207	188
1372	210	188
1373	206	187
1374	211	188
1375	210	188
1376	209	187
1377	210	187
1378	208	187
1379	208	187
1380	208	187
1381	213	187
1382	207	187
1383	207	187
1384	207	187
1385	207	187
1386	207	186
1387	209	187
1388	207	186
1389	208	186
1390	206	187
1391	205	187
1392	208	187
1393	207	187
1394	213	186
1395	209	187
1396	210	186
1397	210	187
1398	210	187
1399	210	188
1400	206	189
1401	209	189
1402	210	189
1403	212	190
1404	213	190
1405	209	190
1406	209	190
1407	208	190
1408	209	190
1409	210	191
1410	211	191
1411	216	192
1412	213	193
1413	212	193
1414	212	192
1415	210	193
1416	215	193
1417	211	193
1418	213	193
1419	215	193
1420	215	192
1421	214	193
1422	216	193
1423	214	193
1424	215	193
1425	214	193
1426	217	193
1427	214	194
1428	217	194
1429	217	195
1430	220	196
1431	222	195
1432	219	196
1433	217	196
1434	217	196
1435	221	196
1436	219	196
1437	220	196
1438	221	196
1439	221	196
1440	218	197
1441	219	197
1442	217	197
1443	222	197
1444	221	197
1445	222	197
1446	224	197
1447	217	197
1448	215	197
1449	220	197
1450	218	197
1451	215	196
1452	217	197
1453	219	197
1454	216	196
1455	219	196
1456	215	197
1457	215	197
1458	218	196
1459	216	196
1460	213	195
1461	216	195
1462	215	195
1463	215	195
1464	214	195
1465	216	195
1466	217	194
1467	219	195
1468	213	194
1469	216	195
1470	217	195
1471	218	195
1472	218	194
1473	216	195
1474	224	195
1475	221	195
1476	218	195
1477	221	196
1478	219	196
1479	218	195
1480	218	195
1481	220	194
1482	219	194
1483	219	195
1484	220	195
1485	225	195
1486	220	195
1487	224	194
1488	222	194
1489	215	193
1490	222	193
1491	219	193
1492	224	192
1493	224	192
1494	225	194
1495	229	195
1496	230	197
1497	227	198
1498	226	200
1499	227	200
1500	226	199
1501	229	200
1502	227	201
1503	229	201
1504	224	202
1505	221	202
1506	222	203
1507	225	202
1508	226	202
1509	224	202
1510	223	202
1511	230	203
1512	225	203
1513	225	203
1514	223	202
1515	224	202
1516	224	200
1517	225	200
1518	224	200
1519	222	200
1520	220	201
1521	224	202
1522	225	203
1523	224	203
1524	221	203
1525	227	203
1526	225	202
1527	228	202
1528	224	202
1529	222	203
1530	223	204
1531	223	205
1532	224	205
1533	223	205
1534	224	206
1535	226	206
1536	222	206
1537	222	207
1538	225	207
1539	224	208
1540	222	208
1541	224	208
1542	221	208
1543	224	208
1544	223	207
1545	225	207
1546	222	207
1547	223	207
1548	223	207
1549	223	207
1550	223	207
1551	224	207
1552	220	207
1553	221	207
1554	220	207
1555	221	207
1556	220	206
1557	220	204
1558	222	201
1559	224	199
1560	221	196
1561	223	196
1562	219	196
1563	223	193
1564	223	191
1565	221	192
1566	222	191
1567	217	192
1568	223	191
1569	224	191
1570	220	189
1571	219	188
1572	221	187
1573	222	187
1574	216	186
1575	222	185
1576	219	185
1577	220	185
1578	219	185
1579	218	186
1580	215	185
1581	218	185
1582	216	186
1583	218	187
1584	218	188
1585	213	187
1586	213	188
1587	212	188
1588	211	188
1589	212	187
1590	212	187
1591	210	186
1592	211	186
1593	210	186
1594	211	185
1595	207	185
1596	209	186
1597	204	186
1598	203	186
1599	200	187
1600	204	187
1601	210	188
1602	211	188
1603	210	189
1604	215	191
1605	214	193
1606	212	194
1607	215	197
1608	211	198
1609	216	200
1610	216	201
1611	215	202
1612	214	203
1613	215	203
1614	216	204
1615	214	204
1616	217	204
1617	217	205
1618	215	206
1619	214	206
1620	215	206
1621	214	206
1622	211	205
1623	214	204
1624	209	204
1625	211	202
1626	216	202
1627	208	202
1628	211	201
1629	213	201
1630	212	201
1631	209	199
1632	210	198
1633	213	196
1634	346	197
1635	401	196
1636	418	195
1637	425	194
1638	428	195
1639	430	194
1640	435	194
1641	432	193
1642	441	193
1643	433	193
1644	435	193
1645	430	194
1646	435	194
1647	435	194
1648	437	193
1649	427	194
1650	360	195
1651	260	195
1652	219	195
1653	210	196
1654	211	196
1655	213	196
1656	217	197
1657	217	198
1658	218	199
1659	221	200
1660	223	200
1661	220	201
1662	222	202
1663	224	202
1664	221	203
1665	218	203
1666	220	202
1667	221	202
1668	221	201
1669	220	202
1670	219	201
1671	217	202
1672	219	201
1673	216	200
1674	215	200
1675	212	200
1676	211	198
1677	208	198
1678	210	197
1679	210	196
1680	210	195
1681	211	194
1682	212	194
1683	214	194
1684	210	194
1685	208	194
1686	209	194
1687	212	193
1688	209	194
1689	212	193
1690	213	193
1691	209	193
1692	210	193
1693	215	193
1694	214	194
1695	210	194
1696	216	195
1697	214	195
1698	211	195
1699	209	194
1700	214	194
1701	214	194
1702	212	194
1703	215	194
1704	214	194
1705	211	194
1706	211	194
1707	213	194
1708	213	194
1709	213	194
1710	215	194
1711	211	195
1712	215	195
1713	216	195
1714	215	196
1715	215	196
1716	212	195
1717	218	196
1718	214	196
1719	215	196
1720	218	197
1721	214	197
1722	215	197
1723	214	197
1724	212	198
1725	213	197
1726	211	198
1727	215	197
1728	213	196
1729	214	197
1730	210	197
1731	216	196
1732	215	197
1733	215	197
1734	215	198
1735	212	197
1736	215	198
1737	216	198
1738	213	198
1739	215	199
1740	216	199
1741	215	199
1742	213	199
1743	216	199
1744	216	199
1745	215	200
1746	218	200
1747	215	201
1748	216	200
1749	213	200
1750	212	200
1751	211	200
1752	215	200
1753	216	200
1754	215	200
1755	212	200
1756	213	200
1757	211	201
1758	205	200
1759	209	199
1760	208	199
1761	208	198
1762	212	197
1763	210	197
1764	209	197
1765	209	197
1766	212	196
1767	209	196
1768	210	195
1769	211	196
1770	205	195
1771	210	194
1772	209	195
1773	213	195
1774	211	195
1775	208	194
1776	211	194
1777	212	194
1778	209	194
1779	209	195
1780	213	195
1781	212	195
1782	210	195
1783	212	195
1784	210	195
1785	212	196
1786	212	195
1787	210	195
1788	212	195
1789	209	195
1790	209	195
1791	210	195
1792	208	195
1793	210	196
1794	210	196
1795	208	195
1796	206	195
1797	205	195
1798	210	196
1799	209	196
1800	212	195
1801	209	195
1802	209	195
1803	206	195
1804	207	195
1805	207	195
1806	206	195
1807	209	195
1808	208	195
1809	204	195
1810	211	195
1811	207	194
1812	207	195
1813	208	194
1814	208	194
1815	208	195
1816	206	195
1817	207	194
1818	207	194
1819	209	193
1820	209	193
1821	205	193
1822	203	193
1823	205	193
1824	209	192
1825	205	192
1826	202	192
1827	204	192
1828	200	192
1829	200	191
1830	205	191
1831	201	191
1832	204	191
1833	202	191
1834	202	191
1835	203	190
1836	204	189
1837	206	189
1838	203	188
1839	205	189
1840	203	189
1841	198	188
1842	202	188
1843	202	188
1844	199	188
1845	203	188
1846	198	187
1847	203	188
1848	201	188
1849	201	188
1850	202	186
1851	201	187
1852	199	187
1853	204	187
1854	199	186
1855	200	186
1856	199	186
1857	200	186
1858	200	186
1859	200	186
1860	199	186
1861	200	186
1862	199	186
1863	202	186
1864	199	186
1865	200	186
1866	199	186
1867	200	186
1868	202	186
1869	203	185
1870	201	185
1871	200	184
1872	202	184
1873	205	184
1874	205	184
1875	200	184
1876	203	185
1877	202	184
1878	201	185
1879	200	185
1880	200	185
1881	202	185
1882	203	184
1883	202	185
1884	202	185
1885	198	186
1886	199	186
1887	200	187
1888	200	187
1889	200	187
1890	198	187
1891	201	186
1892	200	185
1893	199	185
1894	199	186
1895	199	186
1896	200	186
1897	199	185
1898	200	185
1899	200	184
1900	196	184
1901	201	184
1902	196	183
1903	197	183
1904	198	182
1905	197	182
1906	198	181
1907	198	181
1908	198	182
1909	196	181
1910	198	181
1911	197	180
1912	195	180
1913	197	180
1914	199	180
1915	195	181
1916	199	180
1917	196	181
1918	193	180
1919	196	179
1920	197	181
1921	194	181
1922	195	180
1923	195	179
1924	195	180
1925	193	180
1926	196	179
1927	199	180
1928	196	180
1929	193	180
1930	196	180
1931	195	180
1932	197	180
1933	196	180
1934	202	180
1935	197	180
1936	197	180
1937	197	181
1938	197	181
1939	199	180
1940	198	181
1941	198	180
1942	195	180
1943	199	181
1944	199	181
1945	198	180
1946	197	180
1947	200	180
1948	197	181
1949	196	181
1950	199	181
1951	196	180
1952	198	181
1953	199	180
1954	199	180
1955	196	180
1956	198	180
1957	197	181
1958	197	181
1959	198	182
1960	198	180
1961	199	180
1962	197	180
1963	200	180
1964	197	181
1965	198	181
1966	200	182
1967	200	181
1968	202	182
1969	199	182
1970	200	182
1971	201	183
1972	197	183
1973	198	183
1974	199	183
1975	202	183
1976	203	184
1977	197	184
1978	196	184
1979	201	184
1980	202	185
1981	200	184
1982	197	184
1983	200	184
1984	196	184
1985	200	184
1986	199	184
1987	197	184
1988	201	184
1989	204	184
1990	199	184
1991	201	185
1992	200	184
1993	200	184
1994	340	184
1995	390	185
1996	409	184
1997	415	184
1998	421	184
1999	421	184
[truncated: 831 more rows]
