# Supplementary material for: A spherical falling film gas-liquid equilibrator for rapid and continuous measurements of CO2 and other trace gases
Source: PLoS One. 2019 Sep 25;14(9):e0222303. doi: 10.1371/journal.pone.0222303 (PMC6760761; doi:10.1371/journal.pone.0222303)
Supplement: S10 Table — (CSV) [file pone.0222303.s013.csv]

minute	3stack	BB
1	7100	7181
2	7230	7298
3	7300	7389
4	7320	7464
5	7290	7519
6	7290	7618
7	7330	7709
8	7390	7759
9	7450	7822
10	7440	7861
11	7440	7895
12	7440	7974
13	7470	8064
14	7570	8118
15	7630	8136
16	7630	8192
17	7600	8231
18	7610	8271
19	7620	8254
20	7620	8271
21	7580	8310
22	7570	8322
23	7590	8324
24	7600	8324
25	7580	8299
26	7500	8256
27	7410	8250
28	7410	8336
29	7510	8408
30	7680	8436
31	7790	8446
32	7800	8442
33	7710	8444
34	7660	8444
35	7610	8446
36	7560	8452
37	7560	8523
38	7610	8665
39	7850	8734
40	8040	8729
41	8040	8701
42	7940	8689
43	7850	8681
44	7780	8685
45	7750	8693
46	7780	8757
47	7860	8771
48	7950	8766
49	7940	8746
50	7860	8711
51	7750	8674
52	7680	8682
53	7660	8680
54	7700	8686
55	7720	8674
56	7710	8688
57	7710	8691
58	7710	8691
59	7740	8700
60	7810	8703
61	7820	8713
62	7820	8719
63	7840	8713
64	7840	8717
65	7810	8717
66	7800	8708
67	7770	8708
68	7750	8711
69	7790	8708
70	7830	8694
71	7830	8691
72	7830	8707
73	7870	8722
74	7890	8713
75	7890	8722
76	7890	8744
77	7940	8803
78	8040	8843
79	8110	8889
80	8200	8976
81	8300	9083
82	8390	9171
83	8480	9265
84	8550	9310
85	8640	9319
86	8660	9316
87	8650	9314
88	8560	9291
89	8420	9283
90	8310	9287
91	8240	9281
92	8200	9265
93	8150	9237
94	8070	9215
95	8030	9203
96	8000	9178
97	7990	9147
98	7960	9121
99	7920	9067
100	7850	9022
101	7780	9012
102	7730	9006
103	7690	8991
104	7670	8932
105	7640	8870
106	7620	8836
107	7620	8818
108	7620	8779
109	7630	8777
110	7660	8777
111	7720	8779
112	7710	8767
113	7710	8751
114	7710	8733
115	7700	8719
116	7710	8706
117	7720	8698
118	7730	8689
119	7750	8684
120	7750	8684
121	7750	8678
122	7760	8669
123	7750	8663
124	7740	8669
125	7730	8673
126	7740	8675
127	7740	8678
128	7740	8675
129	7750	8673
130	7750	8669
131	7740	8663
132	7740	8636
133	7740	8624
134	7750	8630
135	7750	8630
136	7750	8632
137	7750	8624
138	7730	8616
139	7720	8624
140	7720	8626
141	7720	8626
142	7720	8624
143	7710	8612
144	7710	8612
145	7690	8607
146	7670	8590
147	7660	8590
148	7660	8587
149	7660	8579
150	7660	8572
151	7660	8574
152	7660	8572
153	7660	8568
154	7650	8578
155	7670	8566
156	7660	8537
157	7620	8504
158	7560	8482
159	7500	8464
160	7470	8448
161	7470	8411
162	7470	8374
163	7470	8306
164	7400	8261
165	7290	8239
166	7230	8230
167	7220	8241
168	7290	8269
169	7390	8292
170	7480	8298
171	7520	8294
172	7520	8284
173	7500	8275
174	7480	8280
175	7480	8290
176	7490	8309
177	7540	8335
178	7580	8357
179	7580	8362
180	7590	8360
181	7570	8349
182	7530	8349
183	7500	8362
184	7510	8368
185	7540	8386
186	7560	8408
187	7580	8411
188	7580	8408
189	7560	8399
190	7530	8399
191	7530	8399
192	7540	8419
193	7560	8431
194	7560	8399
195	7520	8368
196	7500	8323
197	7440	8312
198	7430	8309
199	7440	8312
200	7450	8320
201	7490	8337
202	7500	8329
203	7500	8284
204	7480	8239
205	7410	8227
206	7380	8241
207	7380	8249
208	7430	8278
209	7470	8323
210	7520	8320
211	7530	8300
212	7510	8275
213	7470	8286
214	7470	8331
215	7500	8357
216	7560	8376
217	7590	8417
218	7620	8436
219	7620	8413
220	7590	8382
221	7520	8374
222	7490	8391
223	7500	8436
224	7530	8445
225	7560	8472
226	7610	8482
227	7640	8504
228	7650	8498
229	7600	8476
230	7540	8464
231	7530	8462
232	7540	8476
233	7560	8507
234	7590	8507
235	7610	8507
236	7610	8509
237	7610	8515
238	7610	8521
239	7620	8535
240	7630	8521
241	7640	8492
242	7620	8423
243	7550	8374
244	7480	8362
245	7470	8354
246	7470	8351
247	7500	8357
248	7530	8357
249	7560	8368
250	7580	8382
251	7590	8374
252	7590	8349
253	7580	8337
254	7560	8294
255	7540	8199
256	7520	8088
257	7480	8006
258	7430	7959
259	7410	7932
260	7410	7852
261	7370	7772
262	7270	7693
263	7210	7611
264	7150	7563
265	7080	7538
266	7060	7544
267	7070	7538
268	7110	7539
269	7150	7596
270	7230	7644
271	7310	7691
272	7380	7744
273	7450	7785
274	7480	7856
275	7520	7913
276	7560	7952
277	7590	7954
278	7590	7946
279	7560	7941
280	7530	8018
281	7530	8080
282	7540	8148
283	7610	8224
284	7660	8272
285	7690	8312
286	7700	8349
287	7700	8382
288	7700	8427
289	7720	8456
290	7720	8504
291	7720	8467
292	7710	8399
293	7660	8388
294	7610	8386
295	7610	8394
296	7620	8411
297	7650	8423
298	7670	8405
299	7660	8386
300	7630	8374
301	7610	8380
302	7620	8382
303	7630	8388
304	7640	8349
305	7620	8258
306	7540	8194
307	7500	8196
308	7480	8230
309	7500	8243
310	7540	8202
311	7600	8139
312	7620	8057
313	7600	8024
314	7560	8020
315	7550	8010
316	7550	7979
317	7550	7924
318	7550	7897
319	7560	7889
320	7570	7826
321	7560	7736
322	7500	7669
323	7400	7598
324	7330	7429
325	7250	7220
326	7060	6936
327	6850	6565
328	6580	6213
329	6300	5910
330	6050	5543
331	5680	5203
332	5300	4763
333	4770	4295
334	3990	3818
335	3430	3419
336	2930	3103
337	2430	2780
338	2080	2527
339	1950	2299
340	1780	2078
341	1560	1857
342	1350	1683
343	1180	1544
344	1110	1415
345	1110	1312
346	1100	1207
347	1050	1114
348	960	1020
349	880	934
350	800	875
351	770	830
352	800	769
353	810	720
354	780	679
355	720	640
356	680	613
357	650	586
358	620	556
359	590	532
360	560	510
361	530	490
362	510	472
363	500	456
364	490	437
365	480	427
366	470	415
367	460	406
368	460	397
369	450	389
370	450	384
371	450	379
372	440	375
373	440	372
374	440	364
375	440	361
376	440	358
377	440	355
378	440	349
379	430	347
380	430	343
381	420	339
382	420	337
383	420	336
384	420	336
385	420	337
386	420	338
387	420	338
388	420	339
389	430	339
390	430	338
391	430	341
392	430	346
393	430	350
394	440	355
395	450	361
396	460	368
397	470	371
398	470	376
399	470	383
400	480	384
401	480	388
402	480	390
403	480	392
404	480	392
405	480	396
406	480	398
407	490	399
408	500	399
409	500	400
410	490	400
411	490	400
412	490	400
413	500	404
414	500	407
415	500	411
416	500	413
417	500	415
418	500	417
419	500	418
420	500	419
421	500	421
422	500	423
423	500	423
424	500	423
425	500	423
426	500	425
427	500	430
428	510	435
429	520	437
430	520	437
431	520	438
432	520	439
433	520	442
434	520	447
435	530	454
436	540	458
437	550	460
438	550	461
439	550	462
440	550	463
441	550	466
442	550	470
443	550	471
444	540	475
445	540	475
446	540	477
447	540	482
448	550	485
449	550	488
450	560	495
451	560	496
452	570	497
453	580	501
454	580	508
455	580	513
456	580	516
457	590	518
458	590	517
459	590	515
460	590	517
461	580	518
462	590	518
463	590	521
464	590	523
465	590	525
466	590	526
467	590	529
468	600	529
469	600	529
470	600	530
471	600	530
472	600	527
473	600	529
474	600	532
475	610	543
476	620	559
477	640	577
478	660	596
479	690	610
480	710	624
481	730	633
482	740	654
483	760	684
484	780	710
485	810	738
486	840	768
487	870	792
488	900	814
489	920	830
490	930	848
491	950	865
492	960	882
493	970	892
494	970	904
495	980	916
496	980	933
497	990	949
498	1020	962
499	1030	973
500	1040	988
501	1040	995
502	1040	1005
503	1050	1010
504	1050	1016
505	1050	1033
506	1050	1050
507	1070	1072
508	1090	1102
509	1120	1139
510	1160	1177
511	1210	1221
512	1270	1264
513	1340	1316
514	1390	1355
515	1440	1397
516	1480	1439
517	1520	1475
518	1550	1511
519	1580	1554
520	1610	1596
521	1650	1647
522	1700	1690
523	1750	1723
524	1780	1750
525	1790	1788
526	1800	1824
527	1830	1858
528	1850	1895
529	1890	1928
530	1920	1969
531	1950	2005
532	1990	2037
533	2020	2076
534	2060	2107
535	2090	2136
536	2120	2168
537	2150	2217
538	2180	2282
539	2250	2347
540	2340	2401
541	2410	2436
542	2450	2475
543	2490	2522
544	2510	2565
545	2560	2617
546	2600	2679
547	2670	2742
548	2740	2764
549	2770	2789
550	2770	2816
551	2760	2847
552	2760	2931
553	2810	3003
554	2890	3050
555	2960	3098
556	3010	3117
557	3010	3144
558	3010	3197
559	3050	3239
560	3120	3284
561	3190	3315
562	3220	3335
563	3220	3387
564	3240	3461
565	3310	3552
566	3410	3634
567	3520	3715
568	3620	3777
569	3700	3847
570	3760	3905
571	3820	3979
572	3880	4072
573	3970	4149
574	4060	4240
575	4150	4310
576	4200	4362
577	4240	4396
578	4240	4430
579	4210	4472
580	4210	4535
581	4260	4608
582	4350	4657
583	4420	4707
584	4450	4733
585	4480	4739
586	4480	4752
587	4470	4766
588	4450	4838
589	4460	4848
590	4480	4854
591	4490	4848
592	4460	4843
593	4440	4838
594	4430	4879
595	4460	4937
596	4540	5004
597	4640	5069
598	4760	5161
599	4900	5267
600	5030	5389
601	5170	5508
602	5310	5621
603	5440	5742
604	5550	5827
605	5640	5931
606	5710	6023
607	5790	6118
608	5870	6205
609	5960	6297
610	6040	6374
611	6110	6463
612	6160	6519
613	6180	6591
614	6200	6647
615	6210	6719
616	6240	6775
617	6280	6832
618	6330	6874
619	6360	6931
620	6410	7031
621	6500	7145
622	6610	7225
623	6730	7323
624	6840	7382
625	6910	7434
626	6960	7488
627	7000	7544
628	7030	7628
629	7080	7689
630	7140	7752
631	7200	7793
632	7250	7838
633	7260	7852
634	7290	7888
635	7290	7922
636	7300	7954
637	7320	8018
638	7360	8067
639	7420	8098
640	7460	8126
641	7470	8169
642	7480	8188
643	7480	8214
644	7490	8233
645	7500	8269
646	7510	8298
647	7540	8320
648	7540	8343
649	7560	8380
650	7610	8398
651	7620	8412
652	7620	8443
653	7630	8462
654	7640	8479
655	7660	8504
656	7680	8510
657	7700	8536
658	7700	8540
659	7710	8571
660	7710	8602
661	7730	8607
662	7770	8613
663	7780	8644
664	7780	8659
665	7810	8675
666	7810	8675
667	7810	8689
668	7810	8692
669	7810	8695
670	7810	8710
671	7800	8706
672	7800	8710
673	7800	8714
674	7820	8728
675	7820	8734
676	7820	8740
677	7820	8734
678	7820	8728
679	7790	8740
680	7800	8740
681	7820	8763
682	7850	8785
683	7880	8791
684	7890	8814
685	7910	8870
686	7950	8887
687	7970	8902
688	7990	8910
689	8000	8941
690	8020	8972
691	8040	8985
692	8040	9006
693	8050	9016
694	8070	9022
695	8090	9034
696	8110	9047
697	8120	9059
698	8120	9084
699	8140	9119
700	8180	9133
701	8220	9153
702	8220	9158
703	8200	9161
704	8180	9167
705	8190	9178
706	8200	9190
707	8220	9198
708	8240	9215
709	8240	9245
710	8260	9262
711	8280	9251
712	8280	9249
713	8260	9249
714	8250	9249
715	8250	9253
716	8250	9281
717	8280	9289
718	8290	9289
719	8300	9283
720	8300	9281
721	8300	9281
722	8290	9287
723	8280	9283
724	8260	9268
725	8260	9283
726	8260	9300
727	8320	9332
728	8350	9324
729	8360	9312
730	8350	9306
731	8280	9303
732	8280	9314
733	8290	9326
734	8320	9320
735	8340	9300
736	8330	9289
737	8290	9291
738	8250	9277
739	8230	9253
740	8190	9249
741	8180	9234
742	8190	9223
743	8180	9221
744	8170	9227
745	8170	9243
746	8190	9249
747	8190	9231
748	8190	9215
749	8160	9215
750	8140	9215
751	8140	9231
752	8160	9259
753	8200	9283
754	8220	9262
755	8230	9251
756	8220	9243
757	8180	9237
758	8160	9217
759	8160	9237
760	8160	9212
761	8180	9212
762	8180	9206
763	8170	9200
764	8150	9198
765	8140	9195
766	8140	9190
767	8140	9184
768	8140	9186
769	8140	9190
770	8160	9186
771	8160	9195
772	8160	9212
773	8170	9206
774	8190	9212
775	8200	9223
776	8220	9239
777	8240	9271
778	8260	9281
779	8270	9281
780	8270	9277
781	8260	9271
782	8250	9268
783	8240	9275
784	8240	9277
785	8220	9253
786	8200	9257
787	8200	9262
788	8200	9253
789	8200	9262
790	8200	9268
791	8200	9265
792	8220	9268
793	8230	9262
794	8230	9259
795	8240	9282
796	8240	9310
797	8280	9321
798	8290	9316
799	8290	9316
800	8290	9310
801	8270	9310
802	8240	9299
803	8240	9270
804	8230	9257
805	8190	9243
806	8180	9234
807	8180	9217
808	8170	9206
809	8150	9184
810	8130	9186
811	8120	9184
812	8120	9184
813	8120	9186
814	8120	9177
815	8120	9174
816	8120	9184
817	8160	9195
818	8200	9198
819	8200	9211
820	8190	9206
821	8160	9195
822	8140	9198
823	8130	9200
824	8130	9198
825	8130	9198
826	8140	9198
827	8140	9198
828	8140	9200
829	8150	9200
830	8160	9211
831	8160	9223
832	8180	9223
833	8190	9225
834	8190	9231
835	8210	9237
836	8230	9245
837	8230	9265
838	8230	9253
839	8220	9248
840	8190	9248
841	8160	9243
842	8140	9225
843	8130	9209
844	8120	9200
845	8120	9195
846	8120	9217
847	8170	9223
848	8190	9245
849	8200	9268
850	8210	9280
851	8220	9290
852	8220	9288
853	8220	9290
854	8220	9321
855	8230	9327
856	8280	9356
857	8310	9386
858	8330	9392
859	8370	9401
860	8390	9401
861	8390	9401
862	8350	9401
863	8300	9390
864	8280	9390
865	8280	9390
866	8280	9395
867	8290	9390
868	8290	9398
869	8280	9381
870	8270	9378
871	8260	9376
872	8260	9376
873	8250	9362
874	8250	9358
875	8250	9350
876	8250	9350
877	8240	9350
878	8250	9398
879	8270	9417
880	8290	9444
881	8290	9454
882	8320	9472
883	8330	9477
884	8340	9483
885	8380	9517
886	8400	9519
887	8420	9519
888	8410	9521
889	8380	9511
890	8350	9508
891	8340	9511
892	8350	9513
893	8360	9502
894	8370	9502
895	8360	9489
896	8360	9505
897	8360	9499
898	8360	9521
899	8370	9573
900	8410	9607
901	8450	9609
902	8470	9601
903	8470	9599
904	8440	9584
905	8420	9578
906	8400	9562
907	8370	9521
908	8330	9499
909	8290	9466
910	8270	9440
911	8260	9421
912	8240	9415
913	8240	9390
914	8240	9356
915	8210	9313
916	8160	9294
917	8120	9251
918	8090	9234
919	8060	9209
920	8050	9179
921	8040	9151
922	8030	9132
923	8030	9111
924	8020	9095
925	8020	9078
926	8030	9091
927	8050	9089
928	8060	9080
929	8070	9089
930	8070	9086
931	8070	9086
932	8070	9083
933	8070	9083
934	8070	9078
935	8060	9086
936	8040	9072
937	8030	9069
938	8000	9038
939	7990	9021
940	7960	9029
941	7960	9023
942	7970	9023
943	8000	9027
944	8010	9035
945	8020	9038
946	8050	9041
947	8060	9052
948	8070	9080
949	8100	9089
950	8100	9095
951	8110	9105
952	8110	9109
953	8110	9111
954	8120	9120
955	8120	9128
956	8130	9134
957	8130	9146
958	8130	9165
959	8150	9168
960	8170	9186
961	8170	9195
962	8190	9200
963	8190	9211
964	8210	9223
965	8210	9217
966	8210	9221
967	8220	9223
968	8220	9231
969	8200	9225
970	8200	9223
971	8200	9225
972	8180	9223
973	8180	9229
974	8180	9223
975	8170	9229
976	8160	9223
977	8150	9229
978	8150	9206
979	8150	9189
980	8140	9184
981	8130	9165
982	8120	9142
983	8080	9134
984	8060	9111
985	8060	9111
986	8050	9097
987	8050	9103
988	8050	9101
989	8060	9091
990	8070	9097
991	8090	9111
992	8090	9111
993	8110	9123
994	8110	9126
995	8120	9134
996	8120	9151
997	8120	9151
998	8120	9154
999	8120	9177
1000	8120	9184
1001	8120	9179
1002	8120	9179
1003	8130	9179
1004	8130	9177
1005	8130	9162
1006	8130	9146
1007	8110	9126
1008	8070	9080
1009	8050	9078
1010	8030	9083
1011	8040	9083
1012	8040	9078
1013	8050	9009
1014	8000	8889
1015	7850	8829
1016	7750	8807
1017	7710	8803
1018	7720	8778
1019	7720	8617
1020	7640	8436
1021	7450	8311
1022	7300	8227
1023	7280	8231
1024	7300	8223
1025	7380	8223
1026	7420	8237
1027	7440	8237
1028	7460	8237
1029	7470	8240
1030	7510	8288
1031	7550	8317
1032	7600	8376
1033	7650	8442
1034	7730	8511
1035	7820	8575
1036	7880	8621
1037	7930	8623
1038	7940	8631
1039	7930	8646
1040	7900	8654
1041	7890	8640
1042	7880	8621
1043	7820	8558
1044	7750	8458
1045	7640	8364
1046	7510	8243
1047	7400	8066
1048	7250	7961
1049	7130	7879
1050	7070	7831
1051	7040	7834
1052	7090	7855
1053	7180	7905
1054	7280	7972
1055	7400	8088
1056	7530	8227
1057	7670	8319
1058	7800	8391
1059	7870	8432
1060	7900	8432
1061	7870	8424
1062	7770	8430
1063	7720	8444
1064	7720	8505
1065	7770	8555
1066	7820	8594
1067	7880	8617
1068	7890	8637
1069	7890	8643
1070	7870	8651
1071	7860	8657
1072	7850	8727
1073	7880	8770
1074	7920	8772
1075	7940	8784
1076	7920	8750
1077	7880	8731
1078	7820	8705
1079	7780	8699
1080	7780	8691
1081	7780	8685
1082	7770	8674
1083	7770	8578
1084	7680	8517
1085	7540	8480
1086	7500	8495
1087	7570	8539
1088	7660	8572
1089	7750	8623
1090	7810	8572
1091	7810	8497
1092	7750	8489
1093	7700	8480
1094	7670	8472
1095	7670	8450
1096	7670	8444
1097	7660	8356
1098	7540	8269
1099	7420	8227
1100	7350	8193
1101	7340	8178
1102	7350	8123
1103	7350	8006
1104	7300	7938
1105	7250	7923
1106	7260	7932
