# Supplementary material for: A spherical falling film gas-liquid equilibrator for rapid and continuous measurements of CO2 and other trace gases
Source: PLoS One. 2019 Sep 25;14(9):e0222303. doi: 10.1371/journal.pone.0222303 (PMC6760761; doi:10.1371/journal.pone.0222303)
Supplement: S11 Table — (CSV) [file pone.0222303.s014.csv]

id	Local_DateTime	CO2_ppm
1	2018-05-19 00:00:46	1464
2	2018-05-19 00:01:45	1475
3	2018-05-19 00:02:45	1480
4	2018-05-19 00:03:45	1490
5	2018-05-19 00:04:44	1494
6	2018-05-19 00:05:44	1498
7	2018-05-19 00:06:44	1505
8	2018-05-19 00:07:44	1503
9	2018-05-19 00:08:44	1498
10	2018-05-19 00:09:44	1491
11	2018-05-19 00:10:43	1483
12	2018-05-19 00:11:43	1479
13	2018-05-19 00:12:43	1463
14	2018-05-19 00:13:43	1435
15	2018-05-19 00:14:43	1418
16	2018-05-19 00:15:42	1403
17	2018-05-19 00:16:42	1384
18	2018-05-19 00:17:42	1366
19	2018-05-19 00:18:41	1356
20	2018-05-19 00:19:41	1348
21	2018-05-19 00:20:41	1342
22	2018-05-19 00:21:41	1338
23	2018-05-19 00:22:41	1332
24	2018-05-19 00:23:41	1325
25	2018-05-19 00:24:40	1319
26	2018-05-19 00:25:40	1317
27	2018-05-19 00:26:40	1313
28	2018-05-19 00:27:40	1311
29	2018-05-19 00:28:40	1310
30	2018-05-19 00:29:40	1306
31	2018-05-19 00:30:39	1306
32	2018-05-19 00:31:39	1308
33	2018-05-19 00:32:39	1307
34	2018-05-19 00:33:39	1308
35	2018-05-19 00:34:39	1308
36	2018-05-19 00:35:39	1309
37	2018-05-19 00:36:38	1305
38	2018-05-19 00:37:38	1307
39	2018-05-19 00:38:38	1310
40	2018-05-19 00:39:37	1311
41	2018-05-19 00:40:37	1312
42	2018-05-19 00:41:37	1317
43	2018-05-19 00:42:37	1322
44	2018-05-19 00:43:37	1326
45	2018-05-19 00:44:37	1329
46	2018-05-19 00:45:36	1332
47	2018-05-19 00:46:36	1337
48	2018-05-19 00:47:36	1337
49	2018-05-19 00:48:36	1339
50	2018-05-19 00:49:36	1340
51	2018-05-19 00:50:35	1343
52	2018-05-19 00:51:35	1343
53	2018-05-19 00:52:35	1348
54	2018-05-19 00:53:35	1350
55	2018-05-19 00:54:35	1355
56	2018-05-19 00:55:35	1361
57	2018-05-19 00:56:34	1365
58	2018-05-19 00:57:34	1373
59	2018-05-19 00:58:34	1380
60	2018-05-19 00:59:34	1387
61	2018-05-19 01:00:34	1389
62	2018-05-19 01:01:33	1394
63	2018-05-19 01:02:33	1403
64	2018-05-19 01:03:33	1410
65	2018-05-19 01:04:33	1413
66	2018-05-19 01:05:33	1415
67	2018-05-19 01:06:32	1418
68	2018-05-19 01:07:32	1417
69	2018-05-19 01:08:32	1418
70	2018-05-19 01:09:32	1418
71	2018-05-19 01:10:32	1420
72	2018-05-19 01:11:31	1422
73	2018-05-19 01:12:31	1427
74	2018-05-19 01:13:31	1431
75	2018-05-19 01:14:31	1435
76	2018-05-19 01:15:31	1433
77	2018-05-19 01:16:30	1436
78	2018-05-19 01:17:30	1438
79	2018-05-19 01:18:30	1437
80	2018-05-19 01:19:30	1436
81	2018-05-19 01:20:30	1438
82	2018-05-19 01:21:30	1453
83	2018-05-19 01:22:29	1464
84	2018-05-19 01:23:29	1469
85	2018-05-19 01:24:29	1487
86	2018-05-19 01:25:29	1492
87	2018-05-19 01:26:28	1498
88	2018-05-19 01:27:28	1495
89	2018-05-19 01:28:28	1493
90	2018-05-19 01:29:28	1488
91	2018-05-19 01:30:28	1485
92	2018-05-19 01:31:28	1480
93	2018-05-19 01:32:27	1470
94	2018-05-19 01:33:28	1464
95	2018-05-19 01:34:27	1456
96	2018-05-19 01:35:27	1448
97	2018-05-19 01:36:27	1441
98	2018-05-19 01:37:27	1437
99	2018-05-19 01:38:27	1433
100	2018-05-19 01:39:27	1428
101	2018-05-19 01:40:27	1423
102	2018-05-19 01:41:26	1422
103	2018-05-19 01:42:26	1422
104	2018-05-19 01:43:26	1422
105	2018-05-19 01:44:26	1423
106	2018-05-19 01:45:26	1431
107	2018-05-19 01:46:26	1440
108	2018-05-19 01:47:26	1446
109	2018-05-19 01:48:25	1454
110	2018-05-19 01:49:25	1457
111	2018-05-19 01:50:25	1460
112	2018-05-19 01:51:25	1463
113	2018-05-19 01:52:25	1464
114	2018-05-19 01:53:25	1469
115	2018-05-19 01:54:25	1476
116	2018-05-19 01:55:24	1479
117	2018-05-19 01:56:24	1482
118	2018-05-19 01:57:24	1492
119	2018-05-19 01:58:24	1501
120	2018-05-19 01:59:24	1511
121	2018-05-19 02:00:24	1524
122	2018-05-19 02:01:23	1531
123	2018-05-19 02:02:23	1535
124	2018-05-19 02:03:23	1530
125	2018-05-19 02:04:23	1527
126	2018-05-19 02:05:22	1521
127	2018-05-19 02:06:22	1507
128	2018-05-19 02:07:22	1500
129	2018-05-19 02:08:22	1492
130	2018-05-19 02:09:22	1482
131	2018-05-19 02:10:21	1483
132	2018-05-19 02:11:21	1482
133	2018-05-19 02:12:21	1484
134	2018-05-19 02:13:20	1483
135	2018-05-19 02:14:20	1483
136	2018-05-19 02:15:20	1481
137	2018-05-19 02:16:20	1482
138	2018-05-19 02:17:19	1482
139	2018-05-19 02:18:19	1475
140	2018-05-19 02:19:19	1475
141	2018-05-19 02:20:19	1472
142	2018-05-19 02:21:19	1472
143	2018-05-19 02:22:19	1472
144	2018-05-19 02:23:18	1475
145	2018-05-19 02:24:18	1479
146	2018-05-19 02:25:18	1483
147	2018-05-19 02:26:18	1480
148	2018-05-19 02:27:17	1483
149	2018-05-19 02:28:17	1481
150	2018-05-19 02:29:17	1480
151	2018-05-19 02:30:17	1481
152	2018-05-19 02:31:17	1479
153	2018-05-19 02:32:17	1483
154	2018-05-19 02:33:17	1491
155	2018-05-19 02:34:17	1491
156	2018-05-19 02:35:17	1494
157	2018-05-19 02:36:16	1503
158	2018-05-19 02:37:16	1508
159	2018-05-19 02:38:16	1516
160	2018-05-19 02:39:16	1516
161	2018-05-19 02:40:16	1523
162	2018-05-19 02:41:16	1528
163	2018-05-19 02:42:16	1529
164	2018-05-19 02:43:15	1531
165	2018-05-19 02:44:15	1529
166	2018-05-19 02:45:15	1526
167	2018-05-19 02:46:14	1524
168	2018-05-19 02:47:14	1525
169	2018-05-19 02:48:14	1524
170	2018-05-19 02:49:14	1521
171	2018-05-19 02:50:14	1520
172	2018-05-19 02:51:14	1513
173	2018-05-19 02:52:13	1506
174	2018-05-19 02:53:13	1510
175	2018-05-19 02:54:13	1512
176	2018-05-19 02:55:13	1521
177	2018-05-19 02:56:13	1529
178	2018-05-19 02:57:13	1530
179	2018-05-19 02:58:12	1539
180	2018-05-19 02:59:12	1539
181	2018-05-19 03:00:12	1539
182	2018-05-19 03:01:12	1541
183	2018-05-19 03:02:12	1537
184	2018-05-19 03:03:11	1537
185	2018-05-19 03:04:11	1537
186	2018-05-19 03:05:11	1537
187	2018-05-19 03:06:11	1536
188	2018-05-19 03:07:11	1534
189	2018-05-19 03:08:11	1528
190	2018-05-19 03:09:10	1528
191	2018-05-19 03:10:10	1527
192	2018-05-19 03:11:10	1523
193	2018-05-19 03:12:10	1521
194	2018-05-19 03:13:09	1516
195	2018-05-19 03:14:09	1514
196	2018-05-19 03:15:09	1513
197	2018-05-19 03:16:09	1509
198	2018-05-19 03:17:08	1505
199	2018-05-19 03:18:08	1503
200	2018-05-19 03:19:08	1502
201	2018-05-19 03:20:08	1502
202	2018-05-19 03:21:07	1501
203	2018-05-19 03:22:07	1498
204	2018-05-19 03:23:07	1495
205	2018-05-19 03:24:06	1492
206	2018-05-19 03:25:06	1488
207	2018-05-19 03:26:06	1487
208	2018-05-19 03:27:06	1483
209	2018-05-19 03:28:06	1480
210	2018-05-19 03:29:05	1477
211	2018-05-19 03:30:05	1472
212	2018-05-19 03:31:05	1464
213	2018-05-19 03:32:04	1455
214	2018-05-19 03:33:04	1451
215	2018-05-19 03:34:04	1449
216	2018-05-19 03:35:03	1448
217	2018-05-19 03:36:03	1445
218	2018-05-19 03:37:03	1444
219	2018-05-19 03:38:02	1443
220	2018-05-19 03:39:02	1445
221	2018-05-19 03:40:02	1444
222	2018-05-19 03:41:01	1447
223	2018-05-19 03:42:01	1453
224	2018-05-19 03:43:01	1448
225	2018-05-19 03:44:01	1447
226	2018-05-19 03:45:01	1445
227	2018-05-19 03:46:01	1441
228	2018-05-19 03:47:00	1438
229	2018-05-19 03:48:00	1431
230	2018-05-19 03:49:00	1426
231	2018-05-19 03:50:00	1410
232	2018-05-19 03:50:59	1408
233	2018-05-19 03:51:59	1404
234	2018-05-19 03:52:59	1400
235	2018-05-19 03:53:59	1398
236	2018-05-19 03:54:58	1397
237	2018-05-19 03:55:58	1390
238	2018-05-19 03:56:58	1384
239	2018-05-19 03:57:58	1385
240	2018-05-19 03:58:57	1382
241	2018-05-19 03:59:57	1380
242	2018-05-19 04:00:57	1375
243	2018-05-19 04:01:57	1368
244	2018-05-19 04:02:57	1363
245	2018-05-19 04:03:56	1360
246	2018-05-19 04:04:56	1358
247	2018-05-19 04:05:56	1351
248	2018-05-19 04:06:56	1349
249	2018-05-19 04:07:55	1344
250	2018-05-19 04:08:55	1338
251	2018-05-19 04:09:55	1335
252	2018-05-19 04:10:55	1333
253	2018-05-19 04:11:55	1335
254	2018-05-19 04:12:54	1335
255	2018-05-19 04:13:54	1331
256	2018-05-19 04:14:54	1325
257	2018-05-19 04:15:54	1323
258	2018-05-19 04:16:54	1317
259	2018-05-19 04:17:54	1308
260	2018-05-19 04:18:54	1306
261	2018-05-19 04:19:54	1301
262	2018-05-19 04:20:53	1297
263	2018-05-19 04:21:53	1294
264	2018-05-19 04:22:53	1295
265	2018-05-19 04:23:53	1293
266	2018-05-19 04:24:52	1290
267	2018-05-19 04:25:52	1287
268	2018-05-19 04:26:52	1287
269	2018-05-19 04:27:51	1286
270	2018-05-19 04:28:51	1283
271	2018-05-19 04:29:51	1279
272	2018-05-19 04:30:51	1273
273	2018-05-19 04:31:51	1270
274	2018-05-19 04:32:50	1263
275	2018-05-19 04:33:50	1259
276	2018-05-19 04:34:50	1241
277	2018-05-19 04:35:50	1234
278	2018-05-19 04:36:50	1230
279	2018-05-19 04:37:49	1221
280	2018-05-19 04:38:49	1211
281	2018-05-19 04:39:49	1202
282	2018-05-19 04:40:49	1198
283	2018-05-19 04:41:48	1194
284	2018-05-19 04:42:48	1195
285	2018-05-19 04:43:48	1195
286	2018-05-19 04:44:48	1196
287	2018-05-19 04:45:48	1199
288	2018-05-19 04:46:48	1204
289	2018-05-19 04:47:47	1210
290	2018-05-19 04:48:47	1231
291	2018-05-19 04:49:47	1248
292	2018-05-19 04:50:47	1268
293	2018-05-19 04:51:46	1274
294	2018-05-19 04:52:46	1283
295	2018-05-19 04:53:46	1287
296	2018-05-19 04:54:46	1288
297	2018-05-19 04:55:46	1276
298	2018-05-19 04:56:45	1266
299	2018-05-19 04:57:45	1258
300	2018-05-19 04:58:45	1252
301	2018-05-19 04:59:45	1251
302	2018-05-19 05:00:44	1248
303	2018-05-19 05:01:44	1250
304	2018-05-19 05:02:44	1255
305	2018-05-19 05:03:44	1264
306	2018-05-19 05:04:43	1279
307	2018-05-19 05:05:43	1293
308	2018-05-19 05:06:43	1303
309	2018-05-19 05:07:43	1316
310	2018-05-19 05:08:43	1317
311	2018-05-19 05:09:42	1316
312	2018-05-19 05:10:42	1319
313	2018-05-19 05:11:42	1322
314	2018-05-19 05:12:42	1325
315	2018-05-19 05:13:42	1321
316	2018-05-19 05:14:42	1315
317	2018-05-19 05:15:42	1306
318	2018-05-19 05:16:41	1297
319	2018-05-19 05:17:41	1284
320	2018-05-19 05:18:41	1278
321	2018-05-19 05:19:41	1271
322	2018-05-19 05:20:41	1261
323	2018-05-19 05:21:41	1257
324	2018-05-19 05:22:40	1254
325	2018-05-19 05:23:40	1251
326	2018-05-19 05:24:40	1249
327	2018-05-19 05:25:40	1247
328	2018-05-19 05:26:40	1241
329	2018-05-19 05:27:40	1236
330	2018-05-19 05:28:39	1234
331	2018-05-19 05:29:39	1233
332	2018-05-19 05:30:39	1236
333	2018-05-19 05:31:39	1235
334	2018-05-19 05:32:39	1238
335	2018-05-19 05:33:39	1242
336	2018-05-19 05:34:39	1244
337	2018-05-19 05:35:39	1246
338	2018-05-19 05:36:38	1249
339	2018-05-19 05:37:38	1259
340	2018-05-19 05:38:38	1265
341	2018-05-19 05:39:38	1274
342	2018-05-19 05:40:38	1278
343	2018-05-19 05:41:37	1286
344	2018-05-19 05:42:37	1294
345	2018-05-19 05:43:37	1297
346	2018-05-19 05:44:37	1296
347	2018-05-19 05:45:37	1298
348	2018-05-19 05:46:37	1298
349	2018-05-19 05:47:37	1301
350	2018-05-19 05:48:36	1301
351	2018-05-19 05:49:36	1297
352	2018-05-19 05:50:36	1293
353	2018-05-19 05:51:36	1292
354	2018-05-19 05:52:36	1292
355	2018-05-19 05:53:35	1296
356	2018-05-19 05:54:35	1300
357	2018-05-19 05:55:35	1301
358	2018-05-19 05:56:35	1294
359	2018-05-19 05:57:34	1283
360	2018-05-19 05:58:34	1273
361	2018-05-19 05:59:34	1266
362	2018-05-19 06:00:34	1264
363	2018-05-19 06:01:34	1259
364	2018-05-19 06:02:33	1257
365	2018-05-19 06:03:33	1258
366	2018-05-19 06:04:33	1261
367	2018-05-19 06:05:33	1265
368	2018-05-19 06:06:33	1271
369	2018-05-19 06:07:33	1273
370	2018-05-19 06:08:33	1275
371	2018-05-19 06:09:33	1275
372	2018-05-19 06:10:33	1269
373	2018-05-19 06:11:32	1251
374	2018-05-19 06:12:32	1241
375	2018-05-19 06:13:32	1238
376	2018-05-19 06:14:32	1240
377	2018-05-19 06:15:31	1252
378	2018-05-19 06:16:31	1278
379	2018-05-19 06:17:31	1301
380	2018-05-19 06:18:31	1319
381	2018-05-19 06:19:30	1331
382	2018-05-19 06:20:30	1339
383	2018-05-19 06:21:30	1343
384	2018-05-19 06:22:30	1339
385	2018-05-19 06:23:30	1331
386	2018-05-19 06:24:30	1308
387	2018-05-19 06:25:29	1280
388	2018-05-19 06:26:29	1236
389	2018-05-19 06:27:29	1189
390	2018-05-19 06:28:28	1127
391	2018-05-19 06:29:28	1077
392	2018-05-19 06:30:28	1039
393	2018-05-19 06:31:28	1018
394	2018-05-19 06:32:28	1021
395	2018-05-19 06:33:27	1037
396	2018-05-19 06:34:27	1066
397	2018-05-19 06:35:27	1098
398	2018-05-19 06:36:27	1133
399	2018-05-19 06:37:27	1162
400	2018-05-19 06:38:27	1188
401	2018-05-19 06:39:26	1217
402	2018-05-19 06:40:26	1237
403	2018-05-19 06:41:26	1250
404	2018-05-19 06:42:25	1258
405	2018-05-19 06:43:25	1275
406	2018-05-19 06:44:25	1278
407	2018-05-19 06:45:24	1282
408	2018-05-19 06:46:24	1288
409	2018-05-19 06:47:24	1292
410	2018-05-19 06:48:24	1239
411	2018-05-19 06:49:23	1134
412	2018-05-19 06:50:23	1047
413	2018-05-19 06:51:23	992
414	2018-05-19 06:52:23	932
415	2018-05-19 06:53:23	887
416	2018-05-19 06:54:22	854
417	2018-05-19 06:55:22	825
418	2018-05-19 06:56:22	796
419	2018-05-19 06:57:22	762
420	2018-05-19 06:58:21	730
421	2018-05-19 06:59:21	703
422	2018-05-19 07:00:21	686
423	2018-05-19 07:01:21	681
424	2018-05-19 07:02:21	684
425	2018-05-19 07:03:20	691
426	2018-05-19 07:04:20	701
427	2018-05-19 07:05:20	707
428	2018-05-19 07:06:20	716
429	2018-05-19 07:07:19	725
430	2018-05-19 07:08:19	749
431	2018-05-19 07:09:19	761
432	2018-05-19 07:10:19	777
433	2018-05-19 07:11:19	791
434	2018-05-19 07:12:18	800
435	2018-05-19 07:13:18	806
436	2018-05-19 07:14:18	827
437	2018-05-19 07:15:18	836
438	2018-05-19 07:16:18	842
439	2018-05-19 07:17:17	872
440	2018-05-19 07:18:17	913
441	2018-05-19 07:19:17	949
442	2018-05-19 07:20:16	973
443	2018-05-19 07:21:16	990
444	2018-05-19 07:22:16	1007
445	2018-05-19 07:23:16	1033
446	2018-05-19 07:24:15	1060
447	2018-05-19 07:25:15	1082
448	2018-05-19 07:26:15	1101
449	2018-05-19 07:27:14	1122
450	2018-05-19 07:28:14	1132
451	2018-05-19 07:29:14	1142
452	2018-05-19 07:30:14	1149
453	2018-05-19 07:31:14	1153
454	2018-05-19 07:32:14	1162
455	2018-05-19 07:33:14	1169
456	2018-05-19 07:34:14	1174
457	2018-05-19 07:35:13	1178
458	2018-05-19 07:36:13	1182
459	2018-05-19 07:37:13	1184
460	2018-05-19 07:38:13	1184
461	2018-05-19 07:39:13	1183
462	2018-05-19 07:40:13	1176
463	2018-05-19 07:41:13	1173
464	2018-05-19 07:42:12	1168
465	2018-05-19 07:43:12	1164
466	2018-05-19 07:44:12	1153
467	2018-05-19 07:45:12	1143
468	2018-05-19 07:46:11	1132
469	2018-05-19 07:47:11	1120
470	2018-05-19 07:48:11	1117
471	2018-05-19 07:49:11	1114
472	2018-05-19 07:50:11	1111
473	2018-05-19 07:51:11	1101
474	2018-05-19 07:52:11	1089
475	2018-05-19 07:53:11	1082
476	2018-05-19 07:54:11	1063
477	2018-05-19 07:55:11	1051
478	2018-05-19 07:56:10	1035
479	2018-05-19 07:57:10	1019
480	2018-05-19 07:58:10	1003
481	2018-05-19 07:59:10	981
482	2018-05-19 08:00:10	961
483	2018-05-19 08:01:10	945
484	2018-05-19 08:02:10	933
485	2018-05-19 08:03:09	924
486	2018-05-19 08:04:09	926
487	2018-05-19 08:05:09	928
488	2018-05-19 08:06:09	929
489	2018-05-19 08:07:09	929
490	2018-05-19 08:08:09	929
491	2018-05-19 08:09:09	927
492	2018-05-19 08:10:09	921
493	2018-05-19 08:11:09	920
494	2018-05-19 08:12:08	925
495	2018-05-19 08:13:08	937
496	2018-05-19 08:14:08	945
497	2018-05-19 08:15:08	949
498	2018-05-19 08:16:07	949
499	2018-05-19 08:17:07	950
500	2018-05-19 08:18:07	940
501	2018-05-19 08:19:07	932
502	2018-05-19 08:20:07	914
503	2018-05-19 08:21:07	899
504	2018-05-19 08:22:07	886
505	2018-05-19 08:23:07	870
506	2018-05-19 08:24:07	860
507	2018-05-19 08:25:06	851
508	2018-05-19 08:26:06	846
509	2018-05-19 08:27:06	834
510	2018-05-19 08:28:06	824
511	2018-05-19 08:29:05	816
512	2018-05-19 08:30:05	810
513	2018-05-19 08:31:05	800
514	2018-05-19 08:32:05	795
515	2018-05-19 08:33:05	789
516	2018-05-19 08:34:05	787
517	2018-05-19 08:35:05	784
518	2018-05-19 08:36:04	779
519	2018-05-19 08:37:04	774
520	2018-05-19 08:38:04	770
521	2018-05-19 08:39:04	761
522	2018-05-19 08:40:04	757
523	2018-05-19 08:41:03	757
524	2018-05-19 08:42:03	752
525	2018-05-19 08:43:03	750
526	2018-05-19 08:44:03	747
527	2018-05-19 08:45:03	743
528	2018-05-19 08:46:02	738
529	2018-05-19 08:47:02	734
530	2018-05-19 08:48:02	731
531	2018-05-19 08:49:02	728
532	2018-05-19 08:50:01	720
533	2018-05-19 08:51:01	719
534	2018-05-19 08:52:01	719
535	2018-05-19 08:53:01	716
536	2018-05-19 08:54:00	713
537	2018-05-19 08:55:00	710
538	2018-05-19 08:56:00	708
539	2018-05-19 08:57:00	706
540	2018-05-19 08:58:00	704
541	2018-05-19 08:59:00	700
542	2018-05-19 08:59:59	697
543	2018-05-19 09:00:59	693
544	2018-05-19 09:01:59	690
545	2018-05-19 09:02:59	685
546	2018-05-19 09:03:58	679
547	2018-05-19 09:04:58	676
548	2018-05-19 09:05:58	674
549	2018-05-19 09:06:58	667
550	2018-05-19 09:07:58	664
551	2018-05-19 09:08:58	662
552	2018-05-19 09:09:57	657
553	2018-05-19 09:10:57	657
554	2018-05-19 09:11:57	653
555	2018-05-19 09:12:57	649
556	2018-05-19 09:13:57	647
557	2018-05-19 09:14:57	642
558	2018-05-19 09:15:57	639
559	2018-05-19 09:16:57	641
560	2018-05-19 09:17:56	641
561	2018-05-19 09:18:56	642
562	2018-05-19 09:19:56	644
563	2018-05-19 09:20:56	641
564	2018-05-19 09:21:56	640
565	2018-05-19 09:22:56	638
566	2018-05-19 09:23:55	637
567	2018-05-19 09:24:55	638
568	2018-05-19 09:25:54	639
569	2018-05-19 09:26:54	641
570	2018-05-19 09:27:54	643
571	2018-05-19 09:28:54	645
572	2018-05-19 09:29:54	650
573	2018-05-19 09:30:53	651
574	2018-05-19 09:31:53	651
575	2018-05-19 09:32:53	652
576	2018-05-19 09:33:52	654
577	2018-05-19 09:34:52	656
578	2018-05-19 09:35:52	658
579	2018-05-19 09:36:52	660
580	2018-05-19 09:37:52	660
581	2018-05-19 09:38:51	660
582	2018-05-19 09:39:51	661
583	2018-05-19 09:40:51	661
584	2018-05-19 09:41:51	660
585	2018-05-19 09:42:51	660
586	2018-05-19 09:43:50	660
587	2018-05-19 09:44:50	659
588	2018-05-19 09:45:50	660
589	2018-05-19 09:46:50	660
590	2018-05-19 09:47:49	661
591	2018-05-19 09:48:49	661
592	2018-05-19 09:49:49	661
593	2018-05-19 09:50:49	660
594	2018-05-19 09:51:48	661
595	2018-05-19 09:52:48	663
596	2018-05-19 09:53:48	663
597	2018-05-19 09:54:48	666
598	2018-05-19 09:55:48	669
599	2018-05-19 09:56:48	671
600	2018-05-19 09:57:48	674
601	2018-05-19 09:58:48	681
602	2018-05-19 09:59:47	684
603	2018-05-19 10:00:47	683
604	2018-05-19 10:01:47	681
605	2018-05-19 10:02:46	683
606	2018-05-19 10:03:46	685
607	2018-05-19 10:04:46	689
608	2018-05-19 10:05:46	693
609	2018-05-19 10:06:46	699
610	2018-05-19 10:07:46	701
611	2018-05-19 10:08:45	703
612	2018-05-19 10:09:45	705
613	2018-05-19 10:10:45	709
614	2018-05-19 10:11:45	712
615	2018-05-19 10:12:45	716
616	2018-05-19 10:13:45	719
617	2018-05-19 10:14:44	724
618	2018-05-19 10:15:44	732
619	2018-05-19 10:16:44	740
620	2018-05-19 10:17:44	747
621	2018-05-19 10:18:44	753
622	2018-05-19 10:19:44	759
623	2018-05-19 10:20:43	765
624	2018-05-19 10:21:43	769
625	2018-05-19 10:22:43	772
626	2018-05-19 10:23:42	774
627	2018-05-19 10:24:42	776
628	2018-05-19 10:25:42	777
629	2018-05-19 10:26:42	775
630	2018-05-19 10:27:41	773
631	2018-05-19 10:28:41	761
632	2018-05-19 10:29:41	741
633	2018-05-19 10:30:41	721
634	2018-05-19 10:31:40	707
635	2018-05-19 10:32:40	702
636	2018-05-19 10:33:40	701
637	2018-05-19 10:34:40	701
638	2018-05-19 10:35:39	691
639	2018-05-19 10:36:39	690
640	2018-05-19 10:37:39	686
641	2018-05-19 10:38:39	689
642	2018-05-19 10:39:38	701
643	2018-05-19 10:40:38	699
644	2018-05-19 10:41:38	699
645	2018-05-19 10:42:38	701
646	2018-05-19 10:43:38	707
647	2018-05-19 10:44:38	710
648	2018-05-19 10:45:37	709
649	2018-05-19 10:46:37	716
650	2018-05-19 10:47:37	723
651	2018-05-19 10:48:37	734
652	2018-05-19 10:49:37	740
653	2018-05-19 10:50:36	747
654	2018-05-19 10:51:36	752
655	2018-05-19 10:52:36	764
656	2018-05-19 10:53:36	774
657	2018-05-19 10:54:36	785
658	2018-05-19 10:55:36	794
659	2018-05-19 10:56:36	794
660	2018-05-19 10:57:35	797
661	2018-05-19 10:58:35	799
662	2018-05-19 10:59:35	806
663	2018-05-19 11:00:35	809
664	2018-05-19 11:01:35	818
665	2018-05-19 11:02:35	824
666	2018-05-19 11:03:35	830
667	2018-05-19 11:04:34	845
668	2018-05-19 11:05:34	855
669	2018-05-19 11:06:34	865
670	2018-05-19 11:07:34	880
671	2018-05-19 11:08:34	883
672	2018-05-19 11:09:33	892
673	2018-05-19 11:10:33	902
674	2018-05-19 11:11:33	912
675	2018-05-19 11:12:33	918
676	2018-05-19 11:13:32	925
677	2018-05-19 11:14:32	929
678	2018-05-19 11:15:32	935
679	2018-05-19 11:16:32	946
680	2018-05-19 11:17:32	955
681	2018-05-19 11:18:32	963
682	2018-05-19 11:19:32	972
683	2018-05-19 11:20:31	972
684	2018-05-19 11:21:31	976
685	2018-05-19 11:22:31	984
686	2018-05-19 11:23:31	994
687	2018-05-19 11:24:30	1000
688	2018-05-19 11:25:31	1000
689	2018-05-19 11:26:30	993
690	2018-05-19 11:27:30	990
691	2018-05-19 11:28:30	988
692	2018-05-19 11:29:30	976
693	2018-05-19 11:30:30	960
694	2018-05-19 11:31:30	935
695	2018-05-19 11:32:30	918
696	2018-05-19 11:33:29	906
697	2018-05-19 11:34:29	886
698	2018-05-19 11:35:29	870
699	2018-05-19 11:36:29	856
700	2018-05-19 11:37:29	841
701	2018-05-19 11:38:28	822
702	2018-05-19 11:39:28	812
703	2018-05-19 11:40:28	804
704	2018-05-19 11:41:28	802
705	2018-05-19 11:42:27	801
706	2018-05-19 11:43:27	796
707	2018-05-19 11:44:27	793
708	2018-05-19 11:45:27	789
709	2018-05-19 11:46:26	785
710	2018-05-19 11:47:26	791
711	2018-05-19 11:48:26	802
712	2018-05-19 11:49:26	833
713	2018-05-19 11:50:26	861
714	2018-05-19 11:51:25	880
715	2018-05-19 11:52:25	898
716	2018-05-19 11:53:25	918
717	2018-05-19 11:54:25	936
718	2018-05-19 11:55:25	949
719	2018-05-19 11:56:24	968
720	2018-05-19 11:57:24	981
721	2018-05-19 11:58:24	992
722	2018-05-19 11:59:24	993
723	2018-05-19 12:00:23	982
724	2018-05-19 12:01:23	949
725	2018-05-19 12:02:22	924
726	2018-05-19 12:03:22	899
727	2018-05-19 12:04:22	880
728	2018-05-19 12:05:22	864
729	2018-05-19 12:06:22	838
730	2018-05-19 12:07:21	811
731	2018-05-19 12:08:21	770
732	2018-05-19 12:09:21	740
733	2018-05-19 12:10:21	715
734	2018-05-19 12:11:21	702
735	2018-05-19 12:12:21	681
736	2018-05-19 12:13:20	664
737	2018-05-19 12:14:20	652
738	2018-05-19 12:15:20	638
739	2018-05-19 12:16:20	621
740	2018-05-19 12:17:20	596
741	2018-05-19 12:18:20	583
742	2018-05-19 12:19:20	563
743	2018-05-19 12:20:19	552
744	2018-05-19 12:21:19	541
745	2018-05-19 12:22:18	529
746	2018-05-19 12:23:18	523
747	2018-05-19 12:24:18	515
748	2018-05-19 12:25:18	510
749	2018-05-19 12:26:18	509
750	2018-05-19 12:27:17	507
751	2018-05-19 12:28:17	507
752	2018-05-19 12:29:17	510
753	2018-05-19 12:30:17	511
754	2018-05-19 12:31:17	510
755	2018-05-19 12:32:17	500
756	2018-05-19 12:33:16	493
757	2018-05-19 12:34:16	486
758	2018-05-19 12:35:16	476
759	2018-05-19 12:36:16	473
760	2018-05-19 12:37:16	467
761	2018-05-19 12:38:16	465
762	2018-05-19 12:39:16	464
763	2018-05-19 12:40:15	465
764	2018-05-19 12:41:15	466
765	2018-05-19 12:42:15	465
766	2018-05-19 12:43:14	463
767	2018-05-19 12:44:14	460
768	2018-05-19 12:45:14	459
769	2018-05-19 12:46:14	458
770	2018-05-19 12:47:14	456
771	2018-05-19 12:48:13	454
772	2018-05-19 12:49:13	453
773	2018-05-19 12:50:13	452
774	2018-05-19 12:51:13	449
775	2018-05-19 12:52:13	446
776	2018-05-19 12:53:12	444
777	2018-05-19 12:54:12	440
778	2018-05-19 12:55:12	437
779	2018-05-19 12:56:12	435
780	2018-05-19 12:57:12	433
781	2018-05-19 12:58:12	428
782	2018-05-19 12:59:12	424
783	2018-05-19 13:00:12	420
784	2018-05-19 13:01:11	420
785	2018-05-19 13:02:11	417
786	2018-05-19 13:03:11	418
787	2018-05-19 13:04:10	416
788	2018-05-19 13:05:10	416
789	2018-05-19 13:06:10	414
790	2018-05-19 13:07:10	413
791	2018-05-19 13:08:09	413
792	2018-05-19 13:09:09	412
793	2018-05-19 13:10:09	410
794	2018-05-19 13:11:09	409
795	2018-05-19 13:12:08	409
796	2018-05-19 13:13:08	411
797	2018-05-19 13:14:08	412
798	2018-05-19 13:15:07	413
799	2018-05-19 13:16:07	414
800	2018-05-19 13:17:07	415
801	2018-05-19 13:18:07	416
802	2018-05-19 13:19:07	417
803	2018-05-19 13:20:07	418
804	2018-05-19 13:21:06	419
805	2018-05-19 13:22:07	420
806	2018-05-19 13:23:06	421
807	2018-05-19 13:24:06	421
808	2018-05-19 13:25:06	422
809	2018-05-19 13:26:05	424
810	2018-05-19 13:27:05	425
811	2018-05-19 13:28:05	427
812	2018-05-19 13:29:04	429
813	2018-05-19 13:30:04	429
814	2018-05-19 13:31:04	428
815	2018-05-19 13:32:04	426
816	2018-05-19 13:33:04	424
817	2018-05-19 13:34:04	422
818	2018-05-19 13:35:04	420
819	2018-05-19 13:36:03	419
820	2018-05-19 13:37:03	413
821	2018-05-19 13:38:03	410
822	2018-05-19 13:39:03	406
823	2018-05-19 13:40:03	406
824	2018-05-19 13:41:02	403
825	2018-05-19 13:42:02	401
826	2018-05-19 13:43:02	401
827	2018-05-19 13:44:02	401
828	2018-05-19 13:45:02	403
829	2018-05-19 13:46:01	405
830	2018-05-19 13:47:01	407
831	2018-05-19 13:48:01	408
832	2018-05-19 13:49:01	410
833	2018-05-19 13:50:01	410
834	2018-05-19 13:51:01	410
835	2018-05-19 13:52:00	410
836	2018-05-19 13:53:00	410
837	2018-05-19 13:54:00	408
838	2018-05-19 13:55:00	407
839	2018-05-19 13:56:00	408
840	2018-05-19 13:57:00	407
841	2018-05-19 13:57:59	407
842	2018-05-19 13:58:59	407
843	2018-05-19 13:59:59	408
844	2018-05-19 14:00:59	408
845	2018-05-19 14:01:59	408
846	2018-05-19 14:02:59	408
847	2018-05-19 14:03:58	408
848	2018-05-19 14:04:58	407
849	2018-05-19 14:05:58	408
850	2018-05-19 14:06:58	408
851	2018-05-19 14:07:57	408
852	2018-05-19 14:08:57	407
853	2018-05-19 14:09:57	407
854	2018-05-19 14:10:57	407
855	2018-05-19 14:11:57	407
856	2018-05-19 14:12:56	407
857	2018-05-19 14:13:56	406
858	2018-05-19 14:14:56	406
859	2018-05-19 14:15:56	406
860	2018-05-19 14:16:55	404
861	2018-05-19 14:17:55	405
862	2018-05-19 14:18:55	405
863	2018-05-19 14:19:55	405
864	2018-05-19 14:20:55	406
865	2018-05-19 14:21:54	403
866	2018-05-19 14:22:54	400
867	2018-05-19 14:23:54	399
868	2018-05-19 14:24:54	398
869	2018-05-19 14:25:53	396
870	2018-05-19 14:26:53	396
871	2018-05-19 14:27:53	395
872	2018-05-19 14:28:53	394
873	2018-05-19 14:29:53	395
874	2018-05-19 14:30:53	395
875	2018-05-19 14:31:52	393
876	2018-05-19 14:32:52	391
877	2018-05-19 14:33:52	391
878	2018-05-19 14:34:52	391
879	2018-05-19 14:35:52	391
880	2018-05-19 14:36:52	395
881	2018-05-19 14:37:52	403
882	2018-05-19 14:38:51	408
883	2018-05-19 14:39:51	413
884	2018-05-19 14:40:51	417
885	2018-05-19 14:41:50	423
886	2018-05-19 14:42:50	424
887	2018-05-19 14:43:50	427
888	2018-05-19 14:44:50	431
889	2018-05-19 14:45:50	434
890	2018-05-19 14:46:50	438
891	2018-05-19 14:47:50	442
892	2018-05-19 14:48:49	445
893	2018-05-19 14:49:49	448
894	2018-05-19 14:50:49	455
895	2018-05-19 14:51:49	459
896	2018-05-19 14:52:49	463
897	2018-05-19 14:53:49	465
898	2018-05-19 14:54:49	466
899	2018-05-19 14:55:48	464
900	2018-05-19 14:56:48	464
901	2018-05-19 14:57:48	461
902	2018-05-19 14:58:48	456
903	2018-05-19 14:59:48	449
904	2018-05-19 15:00:48	441
905	2018-05-19 15:01:47	431
906	2018-05-19 15:02:47	417
907	2018-05-19 15:03:47	405
908	2018-05-19 15:04:47	385
909	2018-05-19 15:05:47	371
910	2018-05-19 15:06:46	354
911	2018-05-19 15:07:46	339
912	2018-05-19 15:08:46	326
913	2018-05-19 15:09:46	316
914	2018-05-19 15:10:46	308
915	2018-05-19 15:11:45	297
916	2018-05-19 15:12:45	294
917	2018-05-19 15:13:45	289
918	2018-05-19 15:14:45	282
919	2018-05-19 15:15:44	281
920	2018-05-19 15:16:44	277
921	2018-05-19 15:17:44	275
922	2018-05-19 15:18:44	272
923	2018-05-19 15:19:43	271
924	2018-05-19 15:20:43	271
925	2018-05-19 15:21:43	270
926	2018-05-19 15:22:43	272
927	2018-05-19 15:23:43	275
928	2018-05-19 15:24:42	281
929	2018-05-19 15:25:42	285
930	2018-05-19 15:26:42	288
931	2018-05-19 15:27:42	293
932	2018-05-19 15:28:42	297
933	2018-05-19 15:29:42	304
934	2018-05-19 15:30:41	305
935	2018-05-19 15:31:41	307
936	2018-05-19 15:32:41	308
937	2018-05-19 15:33:41	307
938	2018-05-19 15:34:41	306
939	2018-05-19 15:35:40	305
940	2018-05-19 15:36:40	303
941	2018-05-19 15:37:40	300
942	2018-05-19 15:38:40	299
943	2018-05-19 15:39:40	300
944	2018-05-19 15:40:40	301
945	2018-05-19 15:41:40	306
946	2018-05-19 15:42:40	318
947	2018-05-19 15:43:39	323
948	2018-05-19 15:44:39	336
949	2018-05-19 15:45:39	349
950	2018-05-19 15:46:39	361
951	2018-05-19 15:47:39	369
952	2018-05-19 15:48:39	374
953	2018-05-19 15:49:39	368
954	2018-05-19 15:50:39	358
955	2018-05-19 15:51:38	341
956	2018-05-19 15:52:38	327
957	2018-05-19 15:53:38	319
958	2018-05-19 15:54:38	309
959	2018-05-19 15:55:38	301
960	2018-05-19 15:56:38	295
961	2018-05-19 15:57:37	294
962	2018-05-19 15:58:37	292
963	2018-05-19 15:59:37	292
964	2018-05-19 16:00:37	292
965	2018-05-19 16:01:37	291
966	2018-05-19 16:02:37	290
967	2018-05-19 16:03:36	288
968	2018-05-19 16:04:36	285
969	2018-05-19 16:05:36	280
970	2018-05-19 16:06:36	280
971	2018-05-19 16:07:36	279
972	2018-05-19 16:08:35	276
973	2018-05-19 16:09:35	274
974	2018-05-19 16:10:35	273
975	2018-05-19 16:11:34	274
976	2018-05-19 16:12:34	271
977	2018-05-19 16:13:33	270
978	2018-05-19 16:14:34	270
979	2018-05-19 16:15:33	266
980	2018-05-19 16:16:33	265
981	2018-05-19 16:17:33	261
982	2018-05-19 16:18:33	262
983	2018-05-19 16:19:32	260
984	2018-05-19 16:20:32	260
985	2018-05-19 16:21:32	258
986	2018-05-19 16:22:32	258
987	2018-05-19 16:23:32	257
988	2018-05-19 16:24:31	254
989	2018-05-19 16:25:31	253
990	2018-05-19 16:26:31	252
991	2018-05-19 16:27:30	251
992	2018-05-19 16:28:30	250
993	2018-05-19 16:29:30	250
994	2018-05-19 16:30:30	250
995	2018-05-19 16:31:30	248
996	2018-05-19 16:32:29	249
997	2018-05-19 16:33:29	248
998	2018-05-19 16:34:29	248
999	2018-05-19 16:35:29	248
1000	2018-05-19 16:36:28	248
1001	2018-05-19 16:37:28	247
1002	2018-05-19 16:38:28	246
1003	2018-05-19 16:39:28	242
1004	2018-05-19 16:40:28	239
1005	2018-05-19 16:41:27	235
1006	2018-05-19 16:42:27	234
1007	2018-05-19 16:43:27	232
1008	2018-05-19 16:44:27	229
1009	2018-05-19 16:45:27	228
1010	2018-05-19 16:46:26	227
1011	2018-05-19 16:47:26	227
1012	2018-05-19 16:48:26	226
1013	2018-05-19 16:49:26	225
1014	2018-05-19 16:50:26	225
1015	2018-05-19 16:51:25	224
1016	2018-05-19 16:52:25	223
1017	2018-05-19 16:53:25	224
1018	2018-05-19 16:54:25	223
1019	2018-05-19 16:55:25	224
1020	2018-05-19 16:56:24	225
1021	2018-05-19 16:57:24	225
1022	2018-05-19 16:58:24	226
1023	2018-05-19 16:59:24	225
1024	2018-05-19 17:00:24	226
1025	2018-05-19 17:01:24	226
1026	2018-05-19 17:02:24	226
1027	2018-05-19 17:03:24	229
1028	2018-05-19 17:04:23	231
1029	2018-05-19 17:05:23	234
1030	2018-05-19 17:06:23	238
1031	2018-05-19 17:07:23	242
1032	2018-05-19 17:08:23	245
1033	2018-05-19 17:09:23	247
1034	2018-05-19 17:10:22	252
1035	2018-05-19 17:11:22	255
1036	2018-05-19 17:12:22	260
1037	2018-05-19 17:13:21	266
1038	2018-05-19 17:14:21	276
1039	2018-05-19 17:15:21	282
1040	2018-05-19 17:16:21	284
1041	2018-05-19 17:17:20	289
1042	2018-05-19 17:18:20	290
1043	2018-05-19 17:19:20	295
1044	2018-05-19 17:20:20	295
1045	2018-05-19 17:21:20	297
1046	2018-05-19 17:22:20	298
1047	2018-05-19 17:23:19	297
1048	2018-05-19 17:24:19	297
1049	2018-05-19 17:25:19	296
1050	2018-05-19 17:26:19	296
1051	2018-05-19 17:27:19	293
1052	2018-05-19 17:28:18	291
1053	2018-05-19 17:29:18	290
1054	2018-05-19 17:30:18	288
1055	2018-05-19 17:31:17	283
1056	2018-05-19 17:32:17	277
1057	2018-05-19 17:33:17	277
1058	2018-05-19 17:34:17	273
1059	2018-05-19 17:35:17	273
1060	2018-05-19 17:36:16	271
1061	2018-05-19 17:37:16	269
1062	2018-05-19 17:38:16	267
1063	2018-05-19 17:39:16	268
1064	2018-05-19 17:40:15	271
1065	2018-05-19 17:41:15	273
1066	2018-05-19 17:42:15	272
1067	2018-05-19 17:43:15	270
1068	2018-05-19 17:44:15	268
1069	2018-05-19 17:45:14	265
1070	2018-05-19 17:46:14	260
1071	2018-05-19 17:47:14	258
1072	2018-05-19 17:48:14	258
1073	2018-05-19 17:49:13	257
1074	2018-05-19 17:50:13	257
1075	2018-05-19 17:51:13	256
1076	2018-05-19 17:52:13	256
1077	2018-05-19 17:53:13	256
1078	2018-05-19 17:54:12	256
1079	2018-05-19 17:55:12	255
1080	2018-05-19 17:56:12	256
1081	2018-05-19 17:57:12	257
1082	2018-05-19 17:58:11	258
1083	2018-05-19 17:59:11	258
1084	2018-05-19 18:00:11	258
1085	2018-05-19 18:01:11	258
1086	2018-05-19 18:02:11	258
1087	2018-05-19 18:03:10	260
1088	2018-05-19 18:04:11	264
1089	2018-05-19 18:05:11	266
1090	2018-05-19 18:06:10	268
1091	2018-05-19 18:07:10	274
1092	2018-05-19 18:08:09	276
1093	2018-05-19 18:09:09	279
1094	2018-05-19 18:10:09	281
1095	2018-05-19 18:11:09	286
1096	2018-05-19 18:12:09	291
1097	2018-05-19 18:13:08	292
1098	2018-05-19 18:14:08	292
1099	2018-05-19 18:15:08	297
1100	2018-05-19 18:16:08	308
1101	2018-05-19 18:17:07	319
1102	2018-05-19 18:18:07	323
1103	2018-05-19 18:19:07	329
1104	2018-05-19 18:20:07	342
1105	2018-05-19 18:21:07	350
1106	2018-05-19 18:22:06	352
1107	2018-05-19 18:23:06	354
1108	2018-05-19 18:24:06	354
1109	2018-05-19 18:25:06	356
1110	2018-05-19 18:26:06	365
1111	2018-05-19 18:27:06	367
1112	2018-05-19 18:28:05	368
1113	2018-05-19 18:29:05	369
1114	2018-05-19 18:30:05	369
1115	2018-05-19 18:31:05	367
1116	2018-05-19 18:32:05	368
1117	2018-05-19 18:33:05	368
1118	2018-05-19 18:34:04	370
1119	2018-05-19 18:35:04	374
1120	2018-05-19 18:36:04	382
1121	2018-05-19 18:37:04	384
1122	2018-05-19 18:38:04	387
1123	2018-05-19 18:39:04	389
1124	2018-05-19 18:40:04	387
1125	2018-05-19 18:41:03	384
1126	2018-05-19 18:42:03	381
1127	2018-05-19 18:43:03	378
1128	2018-05-19 18:44:03	378
1129	2018-05-19 18:45:02	375
1130	2018-05-19 18:46:02	374
1131	2018-05-19 18:47:02	373
1132	2018-05-19 18:48:02	371
1133	2018-05-19 18:49:02	370
1134	2018-05-19 18:50:02	370
1135	2018-05-19 18:51:01	369
1136	2018-05-19 18:52:01	368
1137	2018-05-19 18:53:01	368
1138	2018-05-19 18:54:01	365
1139	2018-05-19 18:55:01	364
1140	2018-05-19 18:56:01	365
1141	2018-05-19 18:57:00	362
1142	2018-05-19 18:58:00	362
1143	2018-05-19 18:59:00	360
1144	2018-05-19 19:00:00	358
1145	2018-05-19 19:00:59	357
1146	2018-05-19 19:01:59	358
1147	2018-05-19 19:02:59	361
1148	2018-05-19 19:03:59	364
1149	2018-05-19 19:04:59	364
1150	2018-05-19 19:05:58	366
1151	2018-05-19 19:06:58	367
1152	2018-05-19 19:07:58	369
1153	2018-05-19 19:08:58	374
1154	2018-05-19 19:09:58	375
1155	2018-05-19 19:10:58	376
1156	2018-05-19 19:11:58	374
1157	2018-05-19 19:12:57	373
1158	2018-05-19 19:13:57	370
1159	2018-05-19 19:14:57	368
1160	2018-05-19 19:15:56	365
1161	2018-05-19 19:16:56	362
1162	2018-05-19 19:17:56	362
1163	2018-05-19 19:18:56	358
1164	2018-05-19 19:19:55	357
1165	2018-05-19 19:20:55	357
1166	2018-05-19 19:21:55	357
1167	2018-05-19 19:22:54	356
1168	2018-05-19 19:23:54	354
1169	2018-05-19 19:24:54	352
1170	2018-05-19 19:25:54	349
1171	2018-05-19 19:26:53	347
1172	2018-05-19 19:27:53	346
1173	2018-05-19 19:28:53	344
1174	2018-05-19 19:29:53	344
1175	2018-05-19 19:30:53	342
1176	2018-05-19 19:31:53	342
1177	2018-05-19 19:32:52	340
1178	2018-05-19 19:33:52	338
1179	2018-05-19 19:34:52	337
1180	2018-05-19 19:35:51	338
1181	2018-05-19 19:36:51	342
1182	2018-05-19 19:37:51	343
1183	2018-05-19 19:38:50	346
1184	2018-05-19 19:39:50	352
1185	2018-05-19 19:40:50	354
1186	2018-05-19 19:41:50	357
1187	2018-05-19 19:42:50	362
1188	2018-05-19 19:43:50	364
1189	2018-05-19 19:44:49	368
1190	2018-05-19 19:45:49	368
1191	2018-05-19 19:46:49	369
1192	2018-05-19 19:47:48	368
1193	2018-05-19 19:48:48	366
1194	2018-05-19 19:49:48	365
1195	2018-05-19 19:50:48	364
1196	2018-05-19 19:51:47	364
1197	2018-05-19 19:52:47	362
1198	2018-05-19 19:53:47	361
1199	2018-05-19 19:54:47	360
1200	2018-05-19 19:55:47	359
1201	2018-05-19 19:56:46	358
1202	2018-05-19 19:57:46	357
1203	2018-05-19 19:58:46	357
1204	2018-05-19 19:59:46	357
1205	2018-05-19 20:00:45	360
1206	2018-05-19 20:01:45	363
1207	2018-05-19 20:02:45	365
1208	2018-05-19 20:03:45	366
1209	2018-05-19 20:04:45	371
1210	2018-05-19 20:05:45	374
1211	2018-05-19 20:06:45	377
1212	2018-05-19 20:07:45	383
1213	2018-05-19 20:08:45	387
1214	2018-05-19 20:09:44	391
1215	2018-05-19 20:10:44	402
1216	2018-05-19 20:11:44	402
1217	2018-05-19 20:12:44	403
1218	2018-05-19 20:13:44	400
1219	2018-05-19 20:14:44	396
1220	2018-05-19 20:15:44	390
1221	2018-05-19 20:16:43	382
1222	2018-05-19 20:17:43	379
1223	2018-05-19 20:18:43	377
1224	2018-05-19 20:19:43	375
1225	2018-05-19 20:20:42	375
1226	2018-05-19 20:21:42	372
1227	2018-05-19 20:22:42	375
1228	2018-05-19 20:23:42	375
1229	2018-05-19 20:24:41	376
1230	2018-05-19 20:25:41	376
1231	2018-05-19 20:26:41	375
1232	2018-05-19 20:27:41	375
1233	2018-05-19 20:28:41	374
1234	2018-05-19 20:29:40	374
1235	2018-05-19 20:30:40	374
1236	2018-05-19 20:31:40	373
1237	2018-05-19 20:32:40	374
1238	2018-05-19 20:33:40	379
1239	2018-05-19 20:34:39	381
1240	2018-05-19 20:35:39	383
1241	2018-05-19 20:36:39	390
1242	2018-05-19 20:37:39	394
1243	2018-05-19 20:38:38	394
1244	2018-05-19 20:39:38	394
1245	2018-05-19 20:40:38	396
1246	2018-05-19 20:41:38	400
1247	2018-05-19 20:42:38	400
1248	2018-05-19 20:43:38	400
1249	2018-05-19 20:44:38	399
1250	2018-05-19 20:45:38	399
1251	2018-05-19 20:46:38	401
1252	2018-05-19 20:47:38	401
1253	2018-05-19 20:48:38	401
1254	2018-05-19 20:49:37	398
1255	2018-05-19 20:50:37	398
1256	2018-05-19 20:51:37	399
1257	2018-05-19 20:52:37	405
1258	2018-05-19 20:53:37	412
1259	2018-05-19 20:54:37	419
1260	2018-05-19 20:55:37	422
1261	2018-05-19 20:56:37	424
1262	2018-05-19 20:57:36	428
1263	2018-05-19 20:58:36	431
1264	2018-05-19 20:59:36	430
1265	2018-05-19 21:00:36	430
1266	2018-05-19 21:01:36	430
1267	2018-05-19 21:02:36	432
1268	2018-05-19 21:03:36	435
1269	2018-05-19 21:04:36	436
1270	2018-05-19 21:05:36	439
1271	2018-05-19 21:06:36	438
1272	2018-05-19 21:07:35	440
1273	2018-05-19 21:08:35	441
1274	2018-05-19 21:09:35	442
1275	2018-05-19 21:10:35	442
1276	2018-05-19 21:11:35	445
1277	2018-05-19 21:12:35	452
1278	2018-05-19 21:13:35	459
1279	2018-05-19 21:14:35	466
1280	2018-05-19 21:15:35	468
1281	2018-05-19 21:16:35	468
1282	2018-05-19 21:17:34	478
1283	2018-05-19 21:18:34	484
1284	2018-05-19 21:19:34	486
1285	2018-05-19 21:20:34	492
1286	2018-05-19 21:21:34	499
1287	2018-05-19 21:22:34	503
1288	2018-05-19 21:23:34	504
1289	2018-05-19 21:24:34	505
1290	2018-05-19 21:25:33	504
1291	2018-05-19 21:26:33	502
1292	2018-05-19 21:27:33	501
1293	2018-05-19 21:28:33	502
1294	2018-05-19 21:29:33	501
1295	2018-05-19 21:30:33	500
1296	2018-05-19 21:31:32	500
1297	2018-05-19 21:32:32	502
1298	2018-05-19 21:33:32	504
1299	2018-05-19 21:34:32	510
1300	2018-05-19 21:35:32	520
1301	2018-05-19 21:36:32	532
1302	2018-05-19 21:37:32	553
1303	2018-05-19 21:38:32	566
1304	2018-05-19 21:39:31	585
1305	2018-05-19 21:40:31	597
1306	2018-05-19 21:41:31	607
1307	2018-05-19 21:42:31	616
1308	2018-05-19 21:43:31	626
1309	2018-05-19 21:44:31	636
1310	2018-05-19 21:45:30	642
1311	2018-05-19 21:46:30	660
1312	2018-05-19 21:47:30	672
1313	2018-05-19 21:48:30	687
1314	2018-05-19 21:49:29	702
1315	2018-05-19 21:50:29	712
1316	2018-05-19 21:51:29	728
1317	2018-05-19 21:52:29	748
1318	2018-05-19 21:53:29	764
1319	2018-05-19 21:54:28	780
1320	2018-05-19 21:55:28	795
1321	2018-05-19 21:56:28	806
1322	2018-05-19 21:57:28	816
1323	2018-05-19 21:58:27	823
1324	2018-05-19 21:59:27	831
1325	2018-05-19 22:00:27	837
1326	2018-05-19 22:01:27	842
1327	2018-05-19 22:02:27	849
1328	2018-05-19 22:03:27	863
1329	2018-05-19 22:04:27	873
1330	2018-05-19 22:05:26	879
1331	2018-05-19 22:06:26	887
1332	2018-05-19 22:07:26	893
1333	2018-05-19 22:08:26	896
1334	2018-05-19 22:09:25	904
1335	2018-05-19 22:10:25	911
1336	2018-05-19 22:11:25	914
1337	2018-05-19 22:12:25	921
1338	2018-05-19 22:13:25	925
1339	2018-05-19 22:14:25	932
1340	2018-05-19 22:15:24	937
1341	2018-05-19 22:16:24	941
1342	2018-05-19 22:17:24	941
1343	2018-05-19 22:18:23	944
1344	2018-05-19 22:19:23	944
1345	2018-05-19 22:20:23	945
1346	2018-05-19 22:21:23	948
1347	2018-05-19 22:22:22	949
1348	2018-05-19 22:23:22	954
1349	2018-05-19 22:24:22	956
1350	2018-05-19 22:25:21	960
1351	2018-05-19 22:26:21	973
1352	2018-05-19 22:27:21	982
1353	2018-05-19 22:28:21	987
1354	2018-05-19 22:29:21	996
1355	2018-05-19 22:30:20	996
1356	2018-05-19 22:31:20	1000
1357	2018-05-19 22:32:20	1003
1358	2018-05-19 22:33:19	1005
1359	2018-05-19 22:34:19	1006
1360	2018-05-19 22:35:19	1007
1361	2018-05-19 22:36:19	1010
1362	2018-05-19 22:37:19	1014
1363	2018-05-19 22:38:18	1018
1364	2018-05-19 22:39:18	1019
1365	2018-05-19 22:40:18	1021
1366	2018-05-19 22:41:18	1022
1367	2018-05-19 22:42:18	1020
1368	2018-05-19 22:43:17	1019
1369	2018-05-19 22:44:17	1020
1370	2018-05-19 22:45:17	1021
1371	2018-05-19 22:46:17	1023
1372	2018-05-19 22:47:17	1029
1373	2018-05-19 22:48:17	1035
1374	2018-05-19 22:49:16	1038
1375	2018-05-19 22:50:16	1035
1376	2018-05-19 22:51:16	1035
1377	2018-05-19 22:52:16	1034
1378	2018-05-19 22:53:15	1034
1379	2018-05-19 22:54:15	1034
1380	2018-05-19 22:55:15	1032
1381	2018-05-19 22:56:15	1030
1382	2018-05-19 22:57:14	1031
1383	2018-05-19 22:58:14	1033
1384	2018-05-19 22:59:14	1032
1385	2018-05-19 23:00:14	1028
1386	2018-05-19 23:01:14	1027
1387	2018-05-19 23:02:13	1020
1388	2018-05-19 23:03:13	1014
1389	2018-05-19 23:04:13	998
1390	2018-05-19 23:05:13	987
1391	2018-05-19 23:06:13	976
1392	2018-05-19 23:07:13	954
1393	2018-05-19 23:08:13	942
1394	2018-05-19 23:09:12	930
1395	2018-05-19 23:10:12	917
1396	2018-05-19 23:11:12	905
1397	2018-05-19 23:12:12	894
1398	2018-05-19 23:13:12	882
1399	2018-05-19 23:14:12	870
1400	2018-05-19 23:15:11	864
1401	2018-05-19 23:16:11	855
1402	2018-05-19 23:17:11	850
1403	2018-05-19 23:18:11	842
1404	2018-05-19 23:19:10	833
1405	2018-05-19 23:20:10	828
1406	2018-05-19 23:21:10	826
1407	2018-05-19 23:22:10	823
1408	2018-05-19 23:23:09	819
1409	2018-05-19 23:24:09	817
1410	2018-05-19 23:25:09	812
1411	2018-05-19 23:26:09	805
1412	2018-05-19 23:27:09	797
1413	2018-05-19 23:28:09	790
1414	2018-05-19 23:29:08	782
1415	2018-05-19 23:30:08	774
1416	2018-05-19 23:31:08	767
1417	2018-05-19 23:32:08	751
1418	2018-05-19 23:33:08	739
1419	2018-05-19 23:34:07	735
1420	2018-05-19 23:35:07	725
1421	2018-05-19 23:36:07	721
1422	2018-05-19 23:37:06	719
1423	2018-05-19 23:38:06	715
1424	2018-05-19 23:39:06	707
1425	2018-05-19 23:40:06	696
1426	2018-05-19 23:41:06	688
1427	2018-05-19 23:42:06	676
1428	2018-05-19 23:43:06	675
1429	2018-05-19 23:44:05	672
1430	2018-05-19 23:45:05	669
1431	2018-05-19 23:46:05	670
1432	2018-05-19 23:47:05	669
1433	2018-05-19 23:48:05	670
1434	2018-05-19 23:49:05	674
1435	2018-05-19 23:50:05	677
1436	2018-05-19 23:51:05	676
1437	2018-05-19 23:52:05	675
1438	2018-05-19 23:53:04	675
1439	2018-05-19 23:54:04	673
1440	2018-05-19 23:55:04	670
1441	2018-05-19 23:56:03	663
1442	2018-05-19 23:57:03	661
1443	2018-05-19 23:58:03	660
1444	2018-05-19 23:59:03	661
1445	2018-05-20 00:00:03	661
1446	2018-05-20 00:01:03	660
1447	2018-05-20 00:02:03	661
1448	2018-05-20 00:03:03	664
1449	2018-05-20 00:04:03	669
1450	2018-05-20 00:05:03	677
1451	2018-05-20 00:06:03	688
1452	2018-05-20 00:07:03	693
1453	2018-05-20 00:08:02	703
1454	2018-05-20 00:09:02	708
1455	2018-05-20 00:10:02	716
1456	2018-05-20 00:11:02	725
1457	2018-05-20 00:12:01	732
1458	2018-05-20 00:13:01	738
1459	2018-05-20 00:14:01	741
1460	2018-05-20 00:15:01	744
1461	2018-05-20 00:16:01	745
1462	2018-05-20 00:17:01	747
1463	2018-05-20 00:18:00	746
1464	2018-05-20 00:19:00	746
1465	2018-05-20 00:20:00	746
1466	2018-05-20 00:20:59	746
1467	2018-05-20 00:21:59	747
1468	2018-05-20 00:22:59	748
1469	2018-05-20 00:23:59	750
1470	2018-05-20 00:24:59	751
1471	2018-05-20 00:25:58	752
1472	2018-05-20 00:26:58	753
1473	2018-05-20 00:27:58	756
1474	2018-05-20 00:28:58	761
1475	2018-05-20 00:29:57	763
1476	2018-05-20 00:30:57	765
1477	2018-05-20 00:31:57	769
1478	2018-05-20 00:32:57	775
1479	2018-05-20 00:33:57	778
1480	2018-05-20 00:34:57	781
1481	2018-05-20 00:35:57	793
1482	2018-05-20 00:36:56	809
1483	2018-05-20 00:37:56	820
1484	2018-05-20 00:38:56	833
1485	2018-05-20 00:39:56	839
1486	2018-05-20 00:40:56	846
1487	2018-05-20 00:41:55	860
1488	2018-05-20 00:42:55	864
1489	2018-05-20 00:43:55	871
1490	2018-05-20 00:44:55	874
1491	2018-05-20 00:45:54	876
1492	2018-05-20 00:46:54	875
1493	2018-05-20 00:47:54	873
1494	2018-05-20 00:48:53	872
1495	2018-05-20 00:49:53	863
1496	2018-05-20 00:50:53	862
1497	2018-05-20 00:51:53	859
1498	2018-05-20 00:52:53	853
1499	2018-05-20 00:53:52	845
1500	2018-05-20 00:54:52	839
1501	2018-05-20 00:55:52	843
1502	2018-05-20 00:56:51	838
1503	2018-05-20 00:57:51	829
1504	2018-05-20 00:58:51	830
1505	2018-05-20 00:59:51	825
1506	2018-05-20 01:00:51	818
1507	2018-05-20 01:01:51	816
1508	2018-05-20 01:02:51	812
1509	2018-05-20 01:03:50	805
1510	2018-05-20 01:04:50	795
1511	2018-05-20 01:05:50	786
1512	2018-05-20 01:06:50	781
1513	2018-05-20 01:07:50	776
1514	2018-05-20 01:08:50	771
1515	2018-05-20 01:09:50	771
1516	2018-05-20 01:10:49	769
1517	2018-05-20 01:11:49	768
1518	2018-05-20 01:12:49	769
1519	2018-05-20 01:13:49	769
1520	2018-05-20 01:14:49	765
1521	2018-05-20 01:15:49	762
1522	2018-05-20 01:16:48	755
1523	2018-05-20 01:17:48	751
1524	2018-05-20 01:18:48	746
1525	2018-05-20 01:19:48	742
1526	2018-05-20 01:20:48	741
1527	2018-05-20 01:21:47	741
1528	2018-05-20 01:22:47	742
1529	2018-05-20 01:23:47	739
1530	2018-05-20 01:24:47	738
1531	2018-05-20 01:25:47	739
1532	2018-05-20 01:26:46	752
1533	2018-05-20 01:27:46	767
1534	2018-05-20 01:28:46	785
1535	2018-05-20 01:29:45	791
1536	2018-05-20 01:30:45	800
1537	2018-05-20 01:31:45	816
1538	2018-05-20 01:32:45	842
1539	2018-05-20 01:33:45	867
1540	2018-05-20 01:34:45	879
1541	2018-05-20 01:35:44	891
1542	2018-05-20 01:36:44	900
1543	2018-05-20 01:37:44	908
1544	2018-05-20 01:38:44	916
1545	2018-05-20 01:39:44	917
1546	2018-05-20 01:40:44	917
1547	2018-05-20 01:41:43	916
1548	2018-05-20 01:42:43	917
1549	2018-05-20 01:43:43	917
1550	2018-05-20 01:44:43	920
1551	2018-05-20 01:45:43	918
1552	2018-05-20 01:46:43	911
1553	2018-05-20 01:47:42	900
1554	2018-05-20 01:48:42	887
1555	2018-05-20 01:49:42	871
1556	2018-05-20 01:50:42	851
1557	2018-05-20 01:51:41	827
1558	2018-05-20 01:52:41	810
1559	2018-05-20 01:53:41	792
1560	2018-05-20 01:54:41	781
1561	2018-05-20 01:55:41	761
1562	2018-05-20 01:56:41	744
1563	2018-05-20 01:57:40	732
1564	2018-05-20 01:58:40	722
1565	2018-05-20 01:59:40	711
1566	2018-05-20 02:00:40	702
1567	2018-05-20 02:01:40	696
1568	2018-05-20 02:02:40	689
1569	2018-05-20 02:03:39	686
1570	2018-05-20 02:04:39	685
1571	2018-05-20 02:05:39	683
1572	2018-05-20 02:06:39	681
1573	2018-05-20 02:07:39	681
1574	2018-05-20 02:08:39	679
1575	2018-05-20 02:09:38	681
1576	2018-05-20 02:10:38	680
1577	2018-05-20 02:11:38	682
1578	2018-05-20 02:12:38	682
1579	2018-05-20 02:13:38	683
1580	2018-05-20 02:14:38	683
1581	2018-05-20 02:15:37	684
1582	2018-05-20 02:16:37	686
1583	2018-05-20 02:17:37	688
1584	2018-05-20 02:18:37	691
1585	2018-05-20 02:19:36	692
1586	2018-05-20 02:20:36	692
1587	2018-05-20 02:21:36	693
1588	2018-05-20 02:22:36	693
1589	2018-05-20 02:23:36	694
1590	2018-05-20 02:24:35	693
1591	2018-05-20 02:25:35	692
1592	2018-05-20 02:26:35	691
1593	2018-05-20 02:27:35	689
1594	2018-05-20 02:28:35	685
1595	2018-05-20 02:29:35	685
1596	2018-05-20 02:30:34	683
1597	2018-05-20 02:31:34	677
1598	2018-05-20 02:32:34	674
1599	2018-05-20 02:33:34	670
1600	2018-05-20 02:34:34	668
1601	2018-05-20 02:35:33	663
1602	2018-05-20 02:36:33	660
1603	2018-05-20 02:37:33	653
1604	2018-05-20 02:38:33	647
1605	2018-05-20 02:39:33	644
1606	2018-05-20 02:40:33	641
1607	2018-05-20 02:41:32	634
1608	2018-05-20 02:42:32	629
1609	2018-05-20 02:43:32	627
1610	2018-05-20 02:44:32	627
1611	2018-05-20 02:45:31	623
1612	2018-05-20 02:46:31	623
1613	2018-05-20 02:47:31	623
1614	2018-05-20 02:48:31	621
1615	2018-05-20 02:49:31	621
1616	2018-05-20 02:50:30	623
1617	2018-05-20 02:51:30	623
1618	2018-05-20 02:52:30	626
1619	2018-05-20 02:53:29	628
1620	2018-05-20 02:54:29	628
1621	2018-05-20 02:55:29	627
1622	2018-05-20 02:56:29	629
1623	2018-05-20 02:57:28	631
1624	2018-05-20 02:58:28	632
1625	2018-05-20 02:59:28	633
1626	2018-05-20 03:00:27	634
1627	2018-05-20 03:01:27	637
1628	2018-05-20 03:02:27	640
1629	2018-05-20 03:03:26	644
1630	2018-05-20 03:04:26	647
1631	2018-05-20 03:05:26	648
1632	2018-05-20 03:06:26	650
1633	2018-05-20 03:07:25	650
1634	2018-05-20 03:08:25	652
1635	2018-05-20 03:09:25	651
1636	2018-05-20 03:10:25	653
1637	2018-05-20 03:11:25	653
1638	2018-05-20 03:12:25	651
1639	2018-05-20 03:13:24	648
1640	2018-05-20 03:14:24	644
1641	2018-05-20 03:15:24	642
1642	2018-05-20 03:16:23	641
1643	2018-05-20 03:17:23	640
1644	2018-05-20 03:18:23	640
1645	2018-05-20 03:19:23	640
1646	2018-05-20 03:20:23	639
1647	2018-05-20 03:21:22	638
1648	2018-05-20 03:22:22	641
1649	2018-05-20 03:23:22	642
1650	2018-05-20 03:24:22	650
1651	2018-05-20 03:25:21	655
1652	2018-05-20 03:26:21	664
1653	2018-05-20 03:27:21	673
1654	2018-05-20 03:28:21	679
1655	2018-05-20 03:29:21	681
1656	2018-05-20 03:30:21	686
1657	2018-05-20 03:31:21	684
1658	2018-05-20 03:32:20	683
1659	2018-05-20 03:33:20	680
1660	2018-05-20 03:34:20	679
1661	2018-05-20 03:35:20	677
1662	2018-05-20 03:36:20	681
1663	2018-05-20 03:37:20	689
1664	2018-05-20 03:38:20	696
1665	2018-05-20 03:39:19	697
1666	2018-05-20 03:40:19	697
1667	2018-05-20 03:41:19	694
1668	2018-05-20 03:42:19	697
1669	2018-05-20 03:43:19	700
1670	2018-05-20 03:44:19	701
1671	2018-05-20 03:45:18	699
1672	2018-05-20 03:46:18	696
1673	2018-05-20 03:47:18	686
1674	2018-05-20 03:48:18	678
1675	2018-05-20 03:49:17	675
1676	2018-05-20 03:50:17	670
1677	2018-05-20 03:51:17	666
1678	2018-05-20 03:52:17	665
1679	2018-05-20 03:53:17	664
1680	2018-05-20 03:54:17	664
1681	2018-05-20 03:55:17	665
1682	2018-05-20 03:56:16	666
1683	2018-05-20 03:57:16	669
1684	2018-05-20 03:58:16	670
1685	2018-05-20 03:59:16	671
1686	2018-05-20 04:00:16	672
1687	2018-05-20 04:01:15	672
1688	2018-05-20 04:02:15	672
1689	2018-05-20 04:03:15	671
1690	2018-05-20 04:04:15	668
1691	2018-05-20 04:05:15	667
1692	2018-05-20 04:06:14	663
1693	2018-05-20 04:07:14	663
1694	2018-05-20 04:08:14	662
1695	2018-05-20 04:09:14	661
1696	2018-05-20 04:10:14	658
1697	2018-05-20 04:11:13	654
1698	2018-05-20 04:12:13	650
1699	2018-05-20 04:13:13	648
1700	2018-05-20 04:14:13	643
1701	2018-05-20 04:15:13	640
1702	2018-05-20 04:16:12	639
1703	2018-05-20 04:17:12	640
1704	2018-05-20 04:18:12	645
1705	2018-05-20 04:19:12	651
1706	2018-05-20 04:20:11	653
1707	2018-05-20 04:21:11	652
1708	2018-05-20 04:22:11	646
1709	2018-05-20 04:23:11	638
1710	2018-05-20 04:24:11	629
1711	2018-05-20 04:25:11	625
1712	2018-05-20 04:26:11	620
1713	2018-05-20 04:27:10	614
1714	2018-05-20 04:28:10	611
1715	2018-05-20 04:29:10	609
1716	2018-05-20 04:30:10	607
1717	2018-05-20 04:31:10	615
1718	2018-05-20 04:32:09	616
1719	2018-05-20 04:33:09	620
1720	2018-05-20 04:34:09	621
1721	2018-05-20 04:35:09	626
1722	2018-05-20 04:36:09	630
1723	2018-05-20 04:37:08	635
1724	2018-05-20 04:38:08	634
1725	2018-05-20 04:39:08	637
1726	2018-05-20 04:40:08	639
1727	2018-05-20 04:41:08	639
1728	2018-05-20 04:42:07	642
1729	2018-05-20 04:43:07	644
1730	2018-05-20 04:44:07	650
1731	2018-05-20 04:45:07	652
1732	2018-05-20 04:46:07	654
1733	2018-05-20 04:47:07	656
1734	2018-05-20 04:48:06	656
1735	2018-05-20 04:49:06	658
1736	2018-05-20 04:50:06	659
1737	2018-05-20 04:51:05	659
1738	2018-05-20 04:52:06	657
1739	2018-05-20 04:53:05	656
1740	2018-05-20 04:54:05	654
1741	2018-05-20 04:55:05	652
1742	2018-05-20 04:56:05	650
1743	2018-05-20 04:57:05	649
1744	2018-05-20 04:58:04	648
1745	2018-05-20 04:59:04	647
1746	2018-05-20 05:00:04	647
1747	2018-05-20 05:01:04	651
1748	2018-05-20 05:02:03	654
1749	2018-05-20 05:03:03	661
1750	2018-05-20 05:04:03	662
1751	2018-05-20 05:05:03	659
1752	2018-05-20 05:06:03	657
1753	2018-05-20 05:07:03	648
1754	2018-05-20 05:08:03	642
1755	2018-05-20 05:09:02	640
1756	2018-05-20 05:10:02	636
1757	2018-05-20 05:11:02	634
1758	2018-05-20 05:12:02	634
1759	2018-05-20 05:13:02	633
1760	2018-05-20 05:14:02	633
1761	2018-05-20 05:15:02	635
1762	2018-05-20 05:16:02	638
1763	2018-05-20 05:17:02	642
1764	2018-05-20 05:18:02	643
1765	2018-05-20 05:19:02	644
1766	2018-05-20 05:20:01	643
1767	2018-05-20 05:21:01	644
1768	2018-05-20 05:22:01	647
1769	2018-05-20 05:23:00	647
1770	2018-05-20 05:24:00	647
1771	2018-05-20 05:25:00	648
1772	2018-05-20 05:26:00	650
1773	2018-05-20 05:27:00	653
1774	2018-05-20 05:28:00	658
1775	2018-05-20 05:29:00	659
1776	2018-05-20 05:30:00	661
1777	2018-05-20 05:31:00	663
1778	2018-05-20 05:31:59	666
1779	2018-05-20 05:32:59	667
1780	2018-05-20 05:33:59	668
1781	2018-05-20 05:34:58	675
1782	2018-05-20 05:35:58	679
1783	2018-05-20 05:36:58	679
1784	2018-05-20 05:37:58	680
1785	2018-05-20 05:38:58	682
1786	2018-05-20 05:39:57	686
1787	2018-05-20 05:40:57	687
1788	2018-05-20 05:41:57	688
1789	2018-05-20 05:42:57	689
1790	2018-05-20 05:43:56	690
1791	2018-05-20 05:44:56	692
1792	2018-05-20 05:45:56	694
1793	2018-05-20 05:46:56	695
1794	2018-05-20 05:47:56	696
1795	2018-05-20 05:48:56	697
1796	2018-05-20 05:49:56	697
1797	2018-05-20 05:50:55	697
1798	2018-05-20 05:51:55	698
1799	2018-05-20 05:52:55	699
1800	2018-05-20 05:53:55	700
1801	2018-05-20 05:54:54	702
1802	2018-05-20 05:55:54	702
1803	2018-05-20 05:56:54	702
1804	2018-05-20 05:57:54	700
1805	2018-05-20 05:58:54	702
1806	2018-05-20 05:59:54	702
1807	2018-05-20 06:00:53	702
1808	2018-05-20 06:01:53	702
1809	2018-05-20 06:02:53	703
1810	2018-05-20 06:03:53	704
1811	2018-05-20 06:04:52	704
1812	2018-05-20 06:05:52	704
1813	2018-05-20 06:06:52	705
1814	2018-05-20 06:07:52	708
1815	2018-05-20 06:08:52	709
1816	2018-05-20 06:09:51	708
1817	2018-05-20 06:10:51	708
1818	2018-05-20 06:11:51	705
1819	2018-05-20 06:12:51	704
1820	2018-05-20 06:13:51	704
1821	2018-05-20 06:14:50	701
1822	2018-05-20 06:15:50	696
1823	2018-05-20 06:16:50	690
1824	2018-05-20 06:17:50	690
1825	2018-05-20 06:18:50	689
1826	2018-05-20 06:19:50	689
1827	2018-05-20 06:20:50	689
1828	2018-05-20 06:21:50	688
1829	2018-05-20 06:22:49	686
1830	2018-05-20 06:23:49	685
1831	2018-05-20 06:24:49	683
1832	2018-05-20 06:25:49	683
1833	2018-05-20 06:26:49	681
1834	2018-05-20 06:27:49	680
1835	2018-05-20 06:28:49	678
1836	2018-05-20 06:29:49	680
1837	2018-05-20 06:30:48	681
1838	2018-05-20 06:31:48	682
1839	2018-05-20 06:32:48	680
1840	2018-05-20 06:33:48	686
1841	2018-05-20 06:34:48	688
1842	2018-05-20 06:35:48	694
1843	2018-05-20 06:36:48	696
1844	2018-05-20 06:37:48	697
1845	2018-05-20 06:38:48	698
1846	2018-05-20 06:39:48	702
1847	2018-05-20 06:40:48	705
1848	2018-05-20 06:41:48	704
1849	2018-05-20 06:42:47	704
1850	2018-05-20 06:43:47	704
1851	2018-05-20 06:44:47	704
1852	2018-05-20 06:45:47	702
1853	2018-05-20 06:46:47	699
1854	2018-05-20 06:47:47	693
1855	2018-05-20 06:48:46	690
1856	2018-05-20 06:49:46	690
1857	2018-05-20 06:50:46	686
1858	2018-05-20 06:51:46	685
1859	2018-05-20 06:52:46	682
1860	2018-05-20 06:53:46	680
1861	2018-05-20 06:54:46	679
1862	2018-05-20 06:55:46	678
1863	2018-05-20 06:56:45	675
1864	2018-05-20 06:57:45	672
1865	2018-05-20 06:58:45	669
1866	2018-05-20 06:59:44	664
1867	2018-05-20 07:00:44	660
1868	2018-05-20 07:01:44	658
1869	2018-05-20 07:02:44	655
1870	2018-05-20 07:03:44	650
1871	2018-05-20 07:04:43	646
1872	2018-05-20 07:05:43	642
1873	2018-05-20 07:06:43	638
1874	2018-05-20 07:07:43	636
1875	2018-05-20 07:08:42	634
1876	2018-05-20 07:09:42	634
1877	2018-05-20 07:10:42	634
1878	2018-05-20 07:11:42	633
1879	2018-05-20 07:12:42	631
1880	2018-05-20 07:13:41	631
1881	2018-05-20 07:14:41	624
1882	2018-05-20 07:15:41	620
1883	2018-05-20 07:16:41	612
1884	2018-05-20 07:17:41	610
1885	2018-05-20 07:18:40	610
1886	2018-05-20 07:19:40	612
1887	2018-05-20 07:20:40	613
1888	2018-05-20 07:21:40	616
1889	2018-05-20 07:22:40	618
1890	2018-05-20 07:23:40	623
1891	2018-05-20 07:24:40	627
1892	2018-05-20 07:25:39	629
1893	2018-05-20 07:26:39	627
1894	2018-05-20 07:27:39	626
1895	2018-05-20 07:28:39	625
1896	2018-05-20 07:29:39	621
1897	2018-05-20 07:30:39	614
1898	2018-05-20 07:31:38	610
1899	2018-05-20 07:32:38	609
1900	2018-05-20 07:33:38	612
1901	2018-05-20 07:34:38	613
1902	2018-05-20 07:35:38	613
1903	2018-05-20 07:36:37	612
1904	2018-05-20 07:37:37	612
1905	2018-05-20 07:38:37	613
1906	2018-05-20 07:39:37	616
1907	2018-05-20 07:40:36	619
1908	2018-05-20 07:41:36	624
1909	2018-05-20 07:42:36	626
1910	2018-05-20 07:43:36	630
1911	2018-05-20 07:44:36	635
1912	2018-05-20 07:45:36	637
1913	2018-05-20 07:46:36	636
1914	2018-05-20 07:47:35	635
1915	2018-05-20 07:48:35	629
1916	2018-05-20 07:49:35	626
1917	2018-05-20 07:50:35	617
1918	2018-05-20 07:51:35	611
1919	2018-05-20 07:52:35	604
1920	2018-05-20 07:53:34	604
1921	2018-05-20 07:54:34	604
1922	2018-05-20 07:55:34	603
1923	2018-05-20 07:56:33	602
1924	2018-05-20 07:57:33	597
1925	2018-05-20 07:58:32	587
1926	2018-05-20 07:59:32	578
1927	2018-05-20 08:00:32	567
1928	2018-05-20 08:01:32	562
1929	2018-05-20 08:02:31	552
1930	2018-05-20 08:03:31	549
1931	2018-05-20 08:04:31	546
1932	2018-05-20 08:05:31	544
1933	2018-05-20 08:06:30	546
1934	2018-05-20 08:07:30	547
1935	2018-05-20 08:08:30	548
1936	2018-05-20 08:09:30	549
1937	2018-05-20 08:10:30	551
1938	2018-05-20 08:11:29	553
1939	2018-05-20 08:12:29	552
1940	2018-05-20 08:13:29	551
1941	2018-05-20 08:14:29	549
1942	2018-05-20 08:15:29	551
1943	2018-05-20 08:16:29	552
1944	2018-05-20 08:17:29	552
1945	2018-05-20 08:18:29	549
1946	2018-05-20 08:19:29	549
1947	2018-05-20 08:20:28	551
1948	2018-05-20 08:21:28	551
1949	2018-05-20 08:22:28	552
1950	2018-05-20 08:23:28	552
1951	2018-05-20 08:24:27	552
1952	2018-05-20 08:25:27	554
1953	2018-05-20 08:26:27	555
1954	2018-05-20 08:27:27	555
1955	2018-05-20 08:28:27	559
1956	2018-05-20 08:29:26	561
1957	2018-05-20 08:30:26	562
1958	2018-05-20 08:31:26	559
1959	2018-05-20 08:32:26	554
1960	2018-05-20 08:33:25	550
1961	2018-05-20 08:34:25	545
1962	2018-05-20 08:35:25	545
1963	2018-05-20 08:36:24	544
1964	2018-05-20 08:37:24	545
1965	2018-05-20 08:38:24	547
1966	2018-05-20 08:39:24	555
1967	2018-05-20 08:40:24	556
1968	2018-05-20 08:41:24	558
1969	2018-05-20 08:42:23	559
1970	2018-05-20 08:43:23	561
1971	2018-05-20 08:44:23	563
1972	2018-05-20 08:45:23	565
1973	2018-05-20 08:46:23	568
1974	2018-05-20 08:47:23	571
1975	2018-05-20 08:48:23	573
1976	2018-05-20 08:49:22	573
1977	2018-05-20 08:50:22	570
1978	2018-05-20 08:51:22	557
1979	2018-05-20 08:52:22	540
1980	2018-05-20 08:53:22	528
1981	2018-05-20 08:54:22	518
1982	2018-05-20 08:55:21	508
1983	2018-05-20 08:56:21	506
1984	2018-05-20 08:57:21	504
1985	2018-05-20 08:58:21	505
1986	2018-05-20 08:59:21	504
1987	2018-05-20 09:00:20	504
1988	2018-05-20 09:01:20	504
1989	2018-05-20 09:02:20	500
1990	2018-05-20 09:03:20	485
1991	2018-05-20 09:04:20	474
1992	2018-05-20 09:05:20	466
1993	2018-05-20 09:06:20	457
1994	2018-05-20 09:07:20	452
1995	2018-05-20 09:08:20	446
1996	2018-05-20 09:09:20	439
1997	2018-05-20 09:10:19	435
1998	2018-05-20 09:11:19	432
1999	2018-05-20 09:12:19	429
[truncated: 63,171 more rows]
